# Supplementary material for: 5-Benzoyl-13-bromo-4-hy­droxy[2.2]paracyclo­phane
Source: Acta Crystallogr Sect E Struct Rep Online. 2012 Apr 13;68(Pt 5):o1380. doi: 10.1107/S1600536812013803 (PMC3344509; doi:10.1107/S1600536812013803)
Supplement: Supplementary file 1 [file e-68-o1380-sup1.cif]

##############################################################################
#                                                                            #
# This CIF contains the data in a paper accepted for publication in          #
# Acta Crystallographica Section E. It conforms to the requirements of       #
# Notes for Authors for Acta Crystallographica Section E, and has been       #
# peer reviewed under the auspices of the IUCr Commission on Journals.       #
#                                                                            #
# Full details of the Crystallographic Information File format               #
# are given in the paper "The Crystallographic Information File (CIF):       #
# a New Standard Archive File for Crystallography" by S. R. Hall, F. H.      #
# Allen and I. D. Brown [Acta Cryst. (1991), A47, 655-685].                  #
#                                                                            #
# The current version of the core CIF dictionary is obtainable from          #
# ftp://ftp.iucr.org/pub/cif_core.dic.                                       #
#                                                                            #
# Software is freely available for graphical display of the structure(s)     #
# in this CIF. For information consult the CIF software page                 #
# http://www.iucr.org/resources/cif/software.                                #
#                                                                            #
# This file may be used for bona fide research purposes within the           #
# scientific community so long as proper attribution is given to the journal # 
# article from which it was obtained.                                        #
#                                                                            #
##############################################################################
data_I
_audit_creation_method     SHELXL-97
_chemical_name_systematic
;
5-Benzoyl-13-bromo-4-hydroxy[2.2]paracyclophane
;
_chemical_name_common     ?
_chemical_formula_moiety     'C23 H19 Br O2'
_chemical_formula_sum     'C23 H19 Br O2'
_chemical_formula_iupac     'C23 H19 Br O2'
_chemical_formula_weight     407.29
_chemical_melting_point     ?
_symmetry_cell_setting     monoclinic
_symmetry_space_group_name_H-M     'P 21/c'
_symmetry_space_group_name_Hall     '-P 2ybc'
loop_
    _symmetry_equiv_pos_as_xyz
    'x, y, z'
    '-x, y+1/2, -z+1/2'
    '-x, -y, -z'
    'x, -y-1/2, z-1/2'
_cell_length_a     12.5250(18)
_cell_length_b     7.8885(12)
_cell_length_c     19.143(3)
_cell_angle_alpha     90.00
_cell_angle_beta     106.812(3)
_cell_angle_gamma     90.00
_cell_volume     1810.5(5)
_cell_formula_units_Z     4
_cell_measurement_reflns_used     1805
_cell_measurement_theta_min     2.38
_cell_measurement_theta_max     20.53
_cell_measurement_temperature     273(2)
_exptl_crystal_description     block
_exptl_crystal_colour     colourless
_exptl_crystal_size_max     0.10
_exptl_crystal_size_mid     0.10
_exptl_crystal_size_min     0.08
_exptl_crystal_density_diffrn     1.494
_exptl_crystal_density_meas     ?
_exptl_crystal_density_method     'not measured'
_exptl_crystal_F_000     832
_exptl_absorpt_coefficient_mu     2.285
_exptl_absorpt_correction_type     numerical
_exptl_absorpt_process_details     '(SADABS; Bruker, 2007)'
_exptl_absorpt_correction_T_min     0.8037
_exptl_absorpt_correction_T_max     0.8383
_exptl_special_details     ?
_diffrn_ambient_temperature     273(2)
_diffrn_radiation_type     MoK\a
_diffrn_radiation_wavelength     0.71073
_diffrn_radiation_source     'fine-focus sealed tube'
_diffrn_radiation_monochromator     graphite
_diffrn_measurement_device_type     'Bruker APEXII CCD'
_diffrn_measurement_method     'phi and omega scans'
_diffrn_detector_area_resol_mean     ?
_diffrn_reflns_number     7291
_diffrn_reflns_av_R_equivalents     0.0330
_diffrn_reflns_av_sigmaI/netI     0.0394
_diffrn_reflns_theta_min     1.70
_diffrn_reflns_theta_max     23.26
_diffrn_reflns_theta_full     23.26
_diffrn_measured_fraction_theta_max     0.995
_diffrn_measured_fraction_theta_full     0.995
_diffrn_reflns_limit_h_min     -12
_diffrn_reflns_limit_h_max     13
_diffrn_reflns_limit_k_min     -7
_diffrn_reflns_limit_k_max     8
_diffrn_reflns_limit_l_min     -21
_diffrn_reflns_limit_l_max     21
_diffrn_standards_number     ?
_diffrn_standards_interval_count     ?
_diffrn_standards_interval_time     ?
_diffrn_standards_decay_%     ?
_refine_special_details
;
Refinement of <i>F</i>^2^ against ALL reflections. The weighted <i>R</i>-factor
<i>wR</i> and goodness of fit <i>S</i> are based on <i>F</i>^2^, conventional
<i>R</i>-factors <i>R</i> are based on <i>F</i>, with <i>F</i> set to zero for
negative <i>F</i>^2^. The threshold expression of <i>F</i>^2^ >
\s(<i>F</i>^2^) is used only for calculating <i>R</i>-factors(gt) <i>etc</i>.
and is not relevant to the choice of reflections for refinement.
<i>R</i>-factors based on <i>F</i>^2^ are statistically about twice as large
as those based on <i>F</i>, and <i>R</i>- factors based on ALL data will be
even larger.
;
_reflns_number_total     2586
_reflns_number_gt     1810
_reflns_threshold_expression     I>2sigma(I)
_refine_ls_structure_factor_coef     Fsqd
_refine_ls_matrix_type     full
_refine_ls_R_factor_all     0.0752
_refine_ls_R_factor_gt     0.0486
_refine_ls_wR_factor_gt     0.1267
_refine_ls_wR_factor_ref     0.1465
_refine_ls_goodness_of_fit_ref     1.042
_refine_ls_restrained_S_all     1.042
_refine_ls_number_reflns     2586
_refine_ls_number_parameters     236
_refine_ls_number_restraints     0
_refine_ls_hydrogen_treatment     constr
_refine_ls_weighting_scheme     calc
_refine_ls_weighting_details
         'calc w=1/[\s^2^(Fo^2^)+(0.0807P)^2^+0.9145P] where P=(Fo^2^+2Fc^2^)/3'
_atom_sites_solution_hydrogens     geom
_atom_sites_solution_primary     direct
_atom_sites_solution_secondary     difmap
_refine_ls_shift/su_max     0.006
_refine_ls_shift/su_mean     0.000
_refine_diff_density_max     0.586
_refine_diff_density_min     -0.736
_refine_ls_extinction_method     none
_refine_ls_extinction_coef     ?
loop_
    _atom_type_symbol
    _atom_type_description
    _atom_type_scat_dispersion_real
    _atom_type_scat_dispersion_imag
    _atom_type_scat_source
    'C' 'C' 0.0033 0.0016
                         'International Tables Vol C Tables 4.2.6.8 and 6.1.1.4'
    'H' 'H' 0.0000 0.0000
                         'International Tables Vol C Tables 4.2.6.8 and 6.1.1.4'
    'N' 'N' 0.0061 0.0033
                         'International Tables Vol C Tables 4.2.6.8 and 6.1.1.4'
    'O' 'O' 0.0106 0.0060
                         'International Tables Vol C Tables 4.2.6.8 and 6.1.1.4'
    'Br' 'Br' -0.2901 2.4595
                         'International Tables Vol C Tables 4.2.6.8 and 6.1.1.4'
_computing_data_collection     'APEX2 (Bruker, 2007)'
_computing_cell_refinement     'SAINT (Bruker, 2007)'
_computing_data_reduction     'SAINT (Bruker, 2007)'
_computing_structure_solution     'SHELXS97 (Sheldrick, 2008)'
_computing_structure_refinement     'SHELXL97 (Sheldrick, 2008)'
_computing_molecular_graphics     'SHELXTL (Sheldrick, 2008)'
_computing_publication_material     'SHELXL97 (Sheldrick, 2008)'
loop_
    _atom_site_type_symbol
    _atom_site_label
    _atom_site_fract_x
    _atom_site_fract_y
    _atom_site_fract_z
    _atom_site_U_iso_or_equiv
    _atom_site_adp_type
    _atom_site_calc_flag
    _atom_site_refinement_flags
    _atom_site_occupancy
    _atom_site_symmetry_multiplicity
    _atom_site_disorder_assembly
    _atom_site_disorder_group
    Br Br1 0.94299(6) -0.03797(10) 1.18603(3) 0.1051(4) Uani d . 1 1 . .
    C C13 0.6602(3) 0.0719(6) 1.0485(2) 0.0529(11) Uani d . 1 1 . .
    C C10 0.6311(3) 0.3699(6) 0.9720(2) 0.0556(11) Uani d . 1 1 . .
    H H10 0.6135 0.4696 0.9451 0.067 Uiso calc R 1 1 . .
    O O1 0.6717(4) -0.0722(4) 1.08778(19) 0.0844(11) Uani d . 1 1 . .
    H H1 0.6952 -0.1476 1.0667 0.127 Uiso calc R 1 1 . .
    C C9 0.6706(3) 0.2331(5) 0.9423(2) 0.0456(10) Uani d . 1 1 . .
    C C12 0.6440(3) 0.2212(6) 1.0841(2) 0.0548(11) Uani d . 1 1 . .
    C C5 0.8972(3) 0.2809(7) 1.0081(2) 0.0585(12) Uani d . 1 1 . .
    C C11 0.6170(3) 0.3618(6) 1.0413(3) 0.0624(13) Uani d . 1 1 . .
    H H11 0.5882 0.4556 1.0591 0.075 Uiso calc R 1 1 . .
    C C8 0.7383(3) 0.2704(5) 0.8900(2) 0.0546(11) Uani d . 1 1 . .
    H H8A 0.7219 0.3845 0.8710 0.066 Uiso calc R 1 1 . .
    H H8B 0.7164 0.1924 0.8491 0.066 Uiso calc R 1 1 . .
    C C14 0.6714(3) 0.0746(5) 0.9773(2) 0.0486(10) Uani d . 1 1 . .
    C C2 0.8655(3) 0.3001(7) 1.1481(2) 0.0579(12) Uani d . 1 1 . .
    C C4 0.8811(4) 0.4355(7) 1.0375(3) 0.0698(14) Uani d . 1 1 . .
    H H4 0.8816 0.5345 1.0113 0.084 Uiso calc R 1 1 . .
    C C6 0.9229(3) 0.1463(7) 1.0567(2) 0.0608(12) Uani d . 1 1 . .
    H H6 0.9494 0.0460 1.0423 0.073 Uiso calc R 1 1 . .
    C C3 0.8642(4) 0.4442(7) 1.1062(3) 0.0680(14) Uani d . 1 1 . .
    H H3 0.8517 0.5493 1.1244 0.082 Uiso calc R 1 1 . .
    C C16 0.6713(4) -0.1147(5) 0.8667(2) 0.0587(12) Uani d . 1 1 . .
    C C15 0.6967(4) -0.0862(6) 0.9465(3) 0.0661(13) Uani d . 1 1 . .
    O O2 0.7342(5) -0.2069(5) 0.9862(2) 0.1206(17) Uani d . 1 1 . .
    C C7 0.8650(4) 0.2539(7) 0.9266(2) 0.0744(15) Uani d . 1 1 . .
    H H7A 0.8892 0.1419 0.9167 0.089 Uiso calc R 1 1 . .
    H H7B 0.9038 0.3363 0.9052 0.089 Uiso calc R 1 1 . .
    C C17 0.7418(5) -0.2153(6) 0.8396(3) 0.0806(15) Uani d . 1 1 . .
    H H17 0.8073 -0.2593 0.8706 0.097 Uiso calc R 1 1 . .
    C C20 0.5464(5) -0.0899(8) 0.7459(3) 0.0811(16) Uani d . 1 1 . .
    H H20 0.4804 -0.0479 0.7146 0.097 Uiso calc R 1 1 . .
    C C21 0.5745(4) -0.0538(6) 0.8193(3) 0.0666(14) Uani d . 1 1 . .
    H H21 0.5271 0.0129 0.8372 0.080 Uiso calc R 1 1 . .
    C C1 0.9105(3) 0.1569(6) 1.1249(2) 0.0586(12) Uani d . 1 1 . .
    C C19 0.6139(6) -0.1852(8) 0.7194(3) 0.0922(19) Uani d . 1 1 . .
    H H19 0.5946 -0.2089 0.6697 0.111 Uiso calc R 1 1 . .
    C C18 0.7114(7) -0.2484(7) 0.7647(4) 0.096(2) Uani d . 1 1 . .
    H H18 0.7577 -0.3139 0.7454 0.115 Uiso calc R 1 1 . .
    C C22 0.6778(4) 0.2271(7) 1.1667(2) 0.0710(14) Uani d . 1 1 . .
    H H22A 0.6724 0.1138 1.1851 0.085 Uiso calc R 1 1 . .
    H H22B 0.6257 0.2987 1.1819 0.085 Uiso calc R 1 1 . .
    C C23 0.7980(4) 0.2950(7) 1.2014(2) 0.0724(14) Uani d . 1 1 . .
    H H23A 0.7938 0.4083 1.2201 0.087 Uiso calc R 1 1 . .
    H H23B 0.8355 0.2231 1.2423 0.087 Uiso calc R 1 1 . .
loop_
    _atom_site_aniso_label
    _atom_site_aniso_U_11
    _atom_site_aniso_U_22
    _atom_site_aniso_U_33
    _atom_site_aniso_U_12
    _atom_site_aniso_U_13
    _atom_site_aniso_U_23
    Br1 0.1093(6) 0.1234(6) 0.0873(5) 0.0489(4) 0.0358(4) 0.0560(4)
    C13 0.055(3) 0.053(3) 0.051(3) -0.009(2) 0.016(2) 0.004(2)
    C10 0.052(3) 0.046(3) 0.059(3) 0.008(2) 0.000(2) 0.000(2)
    O1 0.132(3) 0.060(2) 0.068(2) -0.011(2) 0.040(2) 0.0151(18)
    C9 0.050(2) 0.038(2) 0.043(2) 0.0016(18) 0.0045(19) -0.0004(19)
    C12 0.043(2) 0.070(3) 0.054(3) 0.000(2) 0.018(2) -0.008(2)
    C5 0.040(2) 0.081(4) 0.056(3) 0.003(2) 0.016(2) 0.010(3)
    C11 0.051(3) 0.061(3) 0.071(3) 0.015(2) 0.011(2) -0.016(3)
    C8 0.074(3) 0.043(2) 0.043(2) -0.003(2) 0.011(2) 0.0063(19)
    C14 0.058(3) 0.042(3) 0.044(2) -0.0009(19) 0.012(2) -0.0047(19)
    C2 0.046(3) 0.074(3) 0.047(3) -0.002(2) 0.003(2) -0.007(2)
    C4 0.063(3) 0.070(4) 0.071(3) -0.015(3) 0.011(3) 0.014(3)
    C6 0.049(3) 0.080(4) 0.057(3) 0.022(2) 0.020(2) 0.010(3)
    C3 0.061(3) 0.065(3) 0.070(3) -0.010(2) 0.007(3) -0.018(3)
    C16 0.086(3) 0.034(2) 0.061(3) -0.008(2) 0.029(3) -0.009(2)
    C15 0.098(4) 0.033(3) 0.067(3) 0.004(2) 0.024(3) 0.002(2)
    O2 0.235(5) 0.045(2) 0.079(3) 0.041(3) 0.040(3) 0.011(2)
    C7 0.068(3) 0.107(4) 0.055(3) 0.014(3) 0.028(3) 0.018(3)
    C17 0.110(4) 0.049(3) 0.094(4) 0.002(3) 0.047(3) -0.007(3)
    C20 0.095(4) 0.080(4) 0.071(4) -0.032(3) 0.027(3) -0.023(3)
    C21 0.078(3) 0.063(3) 0.065(3) -0.019(3) 0.030(3) -0.017(3)
    C1 0.045(2) 0.080(4) 0.049(3) 0.010(2) 0.011(2) 0.016(2)
    C19 0.133(6) 0.076(4) 0.076(4) -0.037(4) 0.042(4) -0.024(3)
    C18 0.157(6) 0.052(4) 0.111(5) -0.018(4) 0.092(5) -0.029(3)
    C22 0.069(3) 0.094(4) 0.057(3) 0.000(3) 0.029(2) -0.014(3)
    C23 0.070(3) 0.098(4) 0.050(3) -0.001(3) 0.019(2) -0.014(3)
_geom_special_details
;
All e.s.d.'s (except the e.s.d. in the dihedral angle between two l.s. planes)
are estimated using the full covariance matrix. The cell e.s.d.'s are taken
into account individually in the estimation of e.s.d.'s in distances, angles
and torsion angles; correlations between e.s.d.'s in cell parameters are only
used when they are defined by crystal symmetry. An approximate (isotropic)
treatment of cell e.s.d.'s is used for estimating e.s.d.'s involving l.s.
planes.
;
loop_
    _geom_bond_atom_site_label_1
    _geom_bond_atom_site_label_2
    _geom_bond_site_symmetry_2
    _geom_bond_distance
    _geom_bond_publ_flag
    Br1 C1 . 1.903(5) ?
    C13 O1 . 1.348(5) ?
    C13 C12 . 1.405(6) ?
    C13 C14 . 1.411(6) ?
    C10 C9 . 1.376(6) ?
    C10 C11 . 1.390(6) ?
    C10 H10 . 0.9300 ?
    O1 H1 . 0.8200 ?
    C9 C14 . 1.418(6) ?
    C9 C8 . 1.516(6) ?
    C12 C11 . 1.362(6) ?
    C12 C22 . 1.513(6) ?
    C5 C4 . 1.383(7) ?
    C5 C6 . 1.387(6) ?
    C5 C7 . 1.508(6) ?
    C11 H11 . 0.9300 ?
    C8 C7 . 1.544(6) ?
    C8 H8A . 0.9700 ?
    C8 H8B . 0.9700 ?
    C14 C15 . 1.472(6) ?
    C2 C3 . 1.389(7) ?
    C2 C1 . 1.391(6) ?
    C2 C23 . 1.503(6) ?
    C4 C3 . 1.392(7) ?
    C4 H4 . 0.9300 ?
    C6 C1 . 1.362(6) ?
    C6 H6 . 0.9300 ?
    C3 H3 . 0.9300 ?
    C16 C21 . 1.374(6) ?
    C16 C17 . 1.394(7) ?
    C16 C15 . 1.484(6) ?
    C15 O2 1 1.225(5) ?
    C15 O2 . 1.225(5) ?
    O2 O2 1 0.000(11) ?
    C7 H7A . 0.9700 ?
    C7 H7B . 0.9700 ?
    C17 C18 . 1.397(8) ?
    C17 H17 . 0.9300 ?
    C20 C19 . 1.336(8) ?
    C20 C21 . 1.377(6) ?
    C20 H20 . 0.9300 ?
    C21 H21 . 0.9300 ?
    C19 C18 . 1.370(9) ?
    C19 H19 . 0.9300 ?
    C18 H18 . 0.9300 ?
    C22 C23 . 1.554(7) ?
    C22 H22A . 0.9700 ?
    C22 H22B . 0.9700 ?
    C23 H23A . 0.9700 ?
    C23 H23B . 0.9700 ?
loop_
    _geom_angle_atom_site_label_1
    _geom_angle_atom_site_label_2
    _geom_angle_atom_site_label_3
    _geom_angle_site_symmetry_1
    _geom_angle_site_symmetry_3
    _geom_angle
    _geom_angle_publ_flag
    O1 C13 C12 . . 116.4(4) ?
    O1 C13 C14 . . 121.8(4) ?
    C12 C13 C14 . . 121.7(4) ?
    C9 C10 C11 . . 121.2(4) ?
    C9 C10 H10 . . 119.4 ?
    C11 C10 H10 . . 119.4 ?
    C13 O1 H1 . . 109.5 ?
    C10 C9 C14 . . 116.8(4) ?
    C10 C9 C8 . . 117.2(4) ?
    C14 C9 C8 . . 123.7(4) ?
    C11 C12 C13 . . 115.8(4) ?
    C11 C12 C22 . . 123.3(4) ?
    C13 C12 C22 . . 119.7(4) ?
    C4 C5 C6 . . 115.7(4) ?
    C4 C5 C7 . . 121.3(5) ?
    C6 C5 C7 . . 121.8(5) ?
    C12 C11 C10 . . 122.3(4) ?
    C12 C11 H11 . . 118.8 ?
    C10 C11 H11 . . 118.8 ?
    C9 C8 C7 . . 112.4(3) ?
    C9 C8 H8A . . 109.1 ?
    C7 C8 H8A . . 109.1 ?
    C9 C8 H8B . . 109.1 ?
    C7 C8 H8B . . 109.1 ?
    H8A C8 H8B . . 107.9 ?
    C13 C14 C9 . . 118.8(4) ?
    C13 C14 C15 . . 117.9(4) ?
    C9 C14 C15 . . 122.9(4) ?
    C3 C2 C1 . . 114.8(4) ?
    C3 C2 C23 . . 120.0(5) ?
    C1 C2 C23 . . 123.7(5) ?
    C5 C4 C3 . . 120.6(5) ?
    C5 C4 H4 . . 119.7 ?
    C3 C4 H4 . . 119.7 ?
    C1 C6 C5 . . 121.8(5) ?
    C1 C6 H6 . . 119.1 ?
    C5 C6 H6 . . 119.1 ?
    C2 C3 C4 . . 121.7(5) ?
    C2 C3 H3 . . 119.2 ?
    C4 C3 H3 . . 119.2 ?
    C21 C16 C17 . . 119.1(5) ?
    C21 C16 C15 . . 120.8(4) ?
    C17 C16 C15 . . 120.0(5) ?
    O2 C15 O2 1 . 0.0(4) ?
    O2 C15 C14 1 . 120.6(4) ?
    O2 C15 C14 . . 120.6(4) ?
    O2 C15 C16 1 . 116.8(4) ?
    O2 C15 C16 . . 116.8(4) ?
    C14 C15 C16 . . 122.4(4) ?
    O2 O2 C15 1 . 0(10) ?
    C5 C7 C8 . . 113.0(4) ?
    C5 C7 H7A . . 109.0 ?
    C8 C7 H7A . . 109.0 ?
    C5 C7 H7B . . 109.0 ?
    C8 C7 H7B . . 109.0 ?
    H7A C7 H7B . . 107.8 ?
    C16 C17 C18 . . 118.3(6) ?
    C16 C17 H17 . . 120.8 ?
    C18 C17 H17 . . 120.8 ?
    C19 C20 C21 . . 120.0(6) ?
    C19 C20 H20 . . 120.0 ?
    C21 C20 H20 . . 120.0 ?
    C16 C21 C20 . . 121.2(5) ?
    C16 C21 H21 . . 119.4 ?
    C20 C21 H21 . . 119.4 ?
    C6 C1 C2 . . 121.7(4) ?
    C6 C1 Br1 . . 118.4(4) ?
    C2 C1 Br1 . . 119.6(3) ?
    C20 C19 C18 . . 120.7(6) ?
    C20 C19 H19 . . 119.6 ?
    C18 C19 H19 . . 119.6 ?
    C19 C18 C17 . . 120.7(6) ?
    C19 C18 H18 . . 119.7 ?
    C17 C18 H18 . . 119.7 ?
    C12 C22 C23 . . 113.6(4) ?
    C12 C22 H22A . . 108.8 ?
    C23 C22 H22A . . 108.8 ?
    C12 C22 H22B . . 108.8 ?
    C23 C22 H22B . . 108.8 ?
    H22A C22 H22B . . 107.7 ?
    C2 C23 C22 . . 112.6(4) ?
    C2 C23 H23A . . 109.1 ?
    C22 C23 H23A . . 109.1 ?
    C2 C23 H23B . . 109.1 ?
    C22 C23 H23B . . 109.1 ?
    H23A C23 H23B . . 107.8 ?
loop_
    _geom_hbond_atom_site_label_D
    _geom_hbond_atom_site_label_H
    _geom_hbond_atom_site_label_A
    _geom_hbond_site_symmetry_A
    _geom_hbond_distance_DH
    _geom_hbond_distance_HA
    _geom_hbond_distance_DA
    _geom_hbond_angle_DHA
    O1 H1 O2 1 0.82 1.81 2.530(5) 146.3
    C4 H4 O2 1_565 0.93 2.70 3.356(7) 128.3
    C19 H19 O1 4 0.93 2.69 3.404(7) 133.9
data_global
_journal_date_recd_electronic     2012-03-13
_journal_date_accepted     2012-03-30
_journal_name_full     'Acta Crystallographica, Section E'
_journal_year     2012
_journal_volume     68
_journal_issue      5
_journal_page_first     o1380
_journal_page_last     o1380
_journal_paper_category     QO
_journal_paper_doi     10.1107/S1600536812013803
_journal_coeditor_code     CV5263
_publ_contact_author_name     'prof. yudao, ma'
_publ_contact_author_address
;
School of Chemistry and Chemical Engineering
Shandong University
Shanda nanlu 27
Jinan 250100
People's Republic of China
;
_publ_contact_author_email     'ydma@sdu.edu.cn'
_publ_contact_author_fax     '86 531 88361869'
_publ_contact_author_phone     '86 531 88361869'
_publ_section_title
;
5-Benzoyl-13-bromo-4-hydroxy[2.2]paracyclophane
;
loop_
    _publ_author_name
    _publ_author_address
    'Ma, Kelin'
;
School of Chemistry and Chemical Engineering,
Shandong University, Jinan 250100, People's Republic of China
;
    'Duan, Wenzeng'
;
School of Chemistry and Chemical Engineering,
Shandong University, Jinan  250100, People's Republic of China
and
School of Chemistry and Chemical Engineering,
Taishan University, Tai'an 27012, People's Republic of China
;
    'He, Fuyan'
;
School of Chemistry and Chemical Engineering,
Shandong University, Jinan 250100, People's Republic of China
;
    'Ma, Yudao'
;
School of Chemistry and Chemical Engineering,
Shandong University, Jinan 250100, People's Republic of China
;
