# Supplementary material for: 5-Benzoyl-13-bromo-4-hy­droxy[2.2]paracyclo­phane
Source: Acta Crystallogr Sect E Struct Rep Online. 2012 Apr 13;68(Pt 5):o1380. doi: 10.1107/S1600536812013803 (PMC3344509; doi:10.1107/S1600536812013803)
Supplement: Supplementary file 2 [file e-68-o1380-Isup2.hkl]

# 
# h,k,l, Fc-squared, Fo-squared, sigma(Fo-squared) and status flag 
# 
data_I
_shelx_title ' test in P2(1)/c' 
_shelx_refln_list_code          4 
_shelx_F_calc_maximum      208.29 
_exptl_crystal_F_000       832.00 
_reflns_d_resolution_high  0.8999 
 
loop_ 
 _symmetry_equiv_pos_as_xyz 
 'x, y, z' 
 '-x, y+1/2, -z+1/2' 
 '-x, -y, -z' 
 'x, -y-1/2, z-1/2' 
 
_cell_length_a    12.5250 
_cell_length_b     7.8885 
_cell_length_c    19.1426 
_cell_angle_alpha  90.000 
_cell_angle_beta  106.812 
_cell_angle_gamma  90.000 
 
_shelx_F_squared_multiplier     1.000 
 
loop_ 
 _refln_index_h 
 _refln_index_k 
 _refln_index_l 
 _refln_F_squared_calc 
 _refln_F_squared_meas 
 _refln_F_squared_sigma 
 _refln_observed_status 
   1   0   0     2953.88     3203.38     94.83 o 
   2   0   0     2953.28     3249.74     95.74 o 
   3   0   0    23906.99    22950.43    455.76 o 
   4   0   0    12190.85    11980.28    239.49 o 
   5   0   0    10173.00     9617.89    193.65 o 
   6   0   0      388.60      303.59     12.13 o 
   7   0   0     1764.30     1828.92    112.01 o 
   8   0   0      615.73      659.68     16.99 o 
   9   0   0        8.32        5.25     10.91 o 
  10   0   0      417.25      487.47     32.29 o 
  11   0   0       91.79       39.97     19.96 o 
  12   0   0        1.54      -28.95     19.30 o 
  13   0   0        5.84       10.50     22.58 o 
   1   1   0     5819.86     6142.53    127.31 o 
   2   1   0     3488.87     3562.75     51.20 o 
   3   1   0     5025.17     5806.69     89.84 o 
   4   1   0      120.37      166.88      5.85 o 
   5   1   0     6318.95     5951.68    132.84 o 
   6   1   0        4.60       12.23      3.23 o 
   7   1   0      193.81      224.30      7.03 o 
   8   1   0      558.89      594.03     13.90 o 
   9   1   0      131.22      138.04     10.40 o 
  10   1   0       54.99       86.08     21.41 o 
  11   1   0       17.65       31.75     14.34 o 
  12   1   0       26.89       37.17     27.87 o 
  13   1   0        1.44        0.80     33.57 o 
   0   2   0      414.78      570.38     21.95 o 
   1   2   0     3584.85     4496.62     94.28 o 
   2   2   0    22048.34    24173.58    339.51 o 
   3   2   0      497.25      585.10     21.73 o 
   4   2   0       67.68       51.79      8.48 o 
   5   2   0       37.81       30.91      4.77 o 
   6   2   0       12.27       14.40      4.50 o 
   7   2   0      357.84      381.68     19.52 o 
   8   2   0     1358.36     1180.86     53.85 o 
   9   2   0      262.68      240.13     12.36 o 
  10   2   0      250.57      239.83     17.49 o 
  11   2   0      188.85      149.06     36.08 o 
  12   2   0       23.66       35.58     15.40 o 
   1   3   0     1548.54     1636.02     42.77 o 
   2   3   0      356.67      322.87     15.03 o 
   3   3   0     2335.06     2445.91     43.64 o 
   4   3   0     1459.65     1456.25     24.13 o 
   5   3   0      530.06      574.61     13.57 o 
   6   3   0        5.37        8.39      6.51 o 
   7   3   0      615.56      603.13     17.21 o 
   8   3   0       63.34       82.92      9.41 o 
   9   3   0      207.79      204.65     14.78 o 
  10   3   0        1.56        1.40     11.70 o 
  11   3   0      115.78      129.49     16.75 o 
  12   3   0       32.18       58.96     16.47 o 
   0   4   0     2184.14     2851.71     90.51 o 
   1   4   0     1625.13     1945.08     45.90 o 
   2   4   0       16.60       20.09      5.95 o 
   3   4   0       57.47       66.84      7.66 o 
   4   4   0     1026.97      958.95     22.87 o 
   5   4   0        6.58       16.81      6.44 o 
   6   4   0       13.58       13.64      9.09 o 
   7   4   0       87.28       97.96      9.98 o 
   8   4   0       12.00        7.46      8.98 o 
   9   4   0       46.08       14.77     10.96 o 
  10   4   0      211.76      188.99     14.06 o 
  11   4   0      147.64      118.96     13.53 o 
   1   5   0       47.00       47.41     11.62 o 
   2   5   0      161.37      218.92     10.95 o 
   3   5   0     1012.29     1081.08     24.81 o 
   4   5   0      617.16      579.89     17.41 o 
   5   5   0     1751.73     1693.08     43.43 o 
   6   5   0      491.50      452.84     21.41 o 
   7   5   0        0.90       -1.08     14.38 o 
   8   5   0       20.29       19.66     14.78 o 
   9   5   0      136.79      162.55     15.43 o 
  10   5   0      431.42      395.36     18.48 o 
   0   6   0     1336.64     1383.54     55.07 o 
   1   6   0      351.28      351.97     19.04 o 
   2   6   0      832.12      839.44     22.84 o 
   3   6   0      210.37      220.60     12.75 o 
   4   6   0      130.70      135.51     16.35 o 
   5   6   0      795.72      799.36     29.12 o 
   6   6   0      125.02       97.76     15.28 o 
   7   6   0        5.31       -2.62     13.03 o 
   8   6   0       22.06        2.86     13.71 o 
   9   6   0      182.03      139.24     17.63 o 
   1   7   0       13.39        5.46     10.38 o 
   2   7   0        3.89       -1.04     10.59 o 
   3   7   0      105.04      145.01     13.28 o 
   4   7   0       37.51       16.20     14.51 o 
   5   7   0       75.36       46.75     16.45 o 
   6   7   0      197.66      160.82     18.43 o 
   7   7   0        0.50      -21.29     14.19 o 
   8   7   0        0.15       -4.19     20.42 o 
   0   8   0       39.36       23.90     21.95 o 
   1   8   0       12.50       11.13     12.02 o 
   2   8   0        0.75      -17.96     11.97 o 
   3   8   0       42.83       39.99     16.79 o 
   4   8   0       11.50        8.24     16.55 o 
   5   8   0       14.76       29.28     17.34 o 
 -13   1   1        4.24       -4.04     15.58 o 
 -12   1   1      290.06      328.08     21.63 o 
 -11   1   1       21.44       45.81     13.95 o 
 -10   1   1       18.87        9.83     12.46 o 
  -9   1   1       31.88       29.83      8.30 o 
  -8   1   1     2287.15     2211.61     58.60 o 
  -7   1   1     2755.69     2482.08     34.07 o 
  -6   1   1     2620.41     2410.01     32.75 o 
  -5   1   1     9827.32     9483.55    134.93 o 
  -4   1   1     7883.10     7388.44    122.36 o 
  -3   1   1     2084.99     2033.65     30.29 o 
  -2   1   1     7023.03     7215.80    102.17 o 
  -1   1   1        0.17       -5.17      3.44 o 
   0   1   1     9688.99    10744.91    885.89 o 
   1   1   1      106.97      124.54      4.73 o 
   2   1   1     4923.63     5371.87     87.78 o 
   3   1   1    22023.38    22255.55    430.30 o 
   4   1   1    19907.52    20091.23    319.73 o 
   5   1   1      363.72      319.59     15.54 o 
   6   1   1     3815.58     3520.45     60.47 o 
   7   1   1       11.31        6.24      5.10 o 
   8   1   1     1533.86     1501.24     26.08 o 
   9   1   1        3.09        8.96     11.07 o 
  10   1   1      352.93      418.55     21.41 o 
  11   1   1      161.03      176.75     17.36 o 
  12   1   1       44.72       36.23     15.59 o 
  13   1   1        5.58       -7.13     15.77 o 
 -13   2   1       28.76       19.29     16.15 o 
 -12   2   1       47.83       67.68     16.27 o 
 -11   2   1       11.58       -7.74     18.34 o 
 -10   2   1       28.81       38.80      9.79 o 
  -9   2   1       21.13       38.89     11.58 o 
  -8   2   1       37.11       14.01      7.50 o 
  -7   2   1      898.11      948.37     21.58 o 
  -6   2   1       90.00       74.73      5.00 o 
  -5   2   1       87.56       85.18      5.33 o 
  -4   2   1        3.01       -1.05      3.08 o 
  -3   2   1       55.27       86.64      5.06 o 
  -2   2   1       42.37       51.01      5.69 o 
  -1   2   1    22768.88    27013.43    551.52 o 
   0   2   1      101.57      140.26      7.14 o 
   1   2   1       38.83       25.48      3.65 o 
   2   2   1      335.06      281.50     10.49 o 
   3   2   1      608.73      645.01     12.35 o 
   4   2   1       92.59      108.73      5.10 o 
   5   2   1       29.94       21.85      4.49 o 
   6   2   1       23.63       14.33      4.90 o 
   7   2   1        5.04       10.82      4.74 o 
   8   2   1      282.12      284.13     17.86 o 
   9   2   1      274.80      276.93     13.17 o 
  10   2   1        0.76       -0.74     13.70 o 
  11   2   1      214.47      212.48     36.06 o 
  12   2   1        2.49        4.04     15.08 o 
 -12   3   1        5.20      -11.85     17.35 o 
 -11   3   1       13.22        1.54     13.53 o 
 -10   3   1       27.82       16.45      9.72 o 
  -9   3   1      252.38      224.10     15.30 o 
  -8   3   1      193.58      162.83     10.71 o 
  -7   3   1      625.54      514.85     15.76 o 
  -6   3   1     1292.27     1184.74     21.06 o 
  -5   3   1       50.04       60.77      5.18 o 
  -4   3   1     1404.50     1489.81     28.60 o 
  -3   3   1      278.97      301.73     11.26 o 
  -2   3   1      224.65      247.93      9.05 o 
  -1   3   1     1177.05     1385.42     33.03 o 
   0   3   1       44.90       50.21      6.52 o 
   1   3   1      766.47      935.65     24.07 o 
   2   3   1     1742.36     2162.91     38.99 o 
   3   3   1     1521.16     1489.29     28.18 o 
   4   3   1      497.06      506.31     16.68 o 
   5   3   1     2259.31     2131.05     39.50 o 
   6   3   1     1185.43      989.68     22.30 o 
   7   3   1      242.30      216.41     13.90 o 
   8   3   1      331.25      285.83     13.05 o 
   9   3   1        2.12       -1.84      8.83 o 
  10   3   1        1.48        5.47      8.96 o 
  11   3   1        3.64        0.89     13.77 o 
  12   3   1      154.30      136.21     18.43 o 
 -12   4   1        1.71        2.09     15.30 o 
 -11   4   1       18.32       39.64     12.72 o 
 -10   4   1       95.77       87.54     12.07 o 
  -9   4   1      446.63      470.70     18.16 o 
  -8   4   1      119.61      150.87     11.48 o 
  -7   4   1      266.01      314.34     14.84 o 
  -6   4   1      349.83      404.56     18.81 o 
  -5   4   1      357.69      404.05     13.58 o 
  -4   4   1      136.41      118.34      7.94 o 
  -3   4   1     4197.04     4379.71     92.03 o 
  -2   4   1      656.26      824.48     19.09 o 
  -1   4   1     2308.88     2535.08     57.74 o 
   0   4   1     2193.61     2434.34     55.68 o 
   1   4   1     1451.10     1534.27     37.61 o 
   2   4   1       16.25       19.30      5.93 o 
   3   4   1       51.59       79.38      7.07 o 
   4   4   1      860.29      970.68     26.70 o 
   5   4   1      561.67      661.55     22.39 o 
   6   4   1      594.88      673.51     18.97 o 
   7   4   1      914.24      879.95     22.74 o 
   8   4   1       92.62       90.64     10.89 o 
   9   4   1       66.77       83.10     11.18 o 
  10   4   1        9.03      -15.51     10.34 o 
  11   4   1       10.22       -1.24     14.42 o 
 -11   5   1        3.42      -17.29     11.82 o 
 -10   5   1      108.56      108.19     13.47 o 
  -9   5   1      160.36      167.29     13.62 o 
  -8   5   1        3.63        4.66     10.01 o 
  -7   5   1      381.48      352.27     42.48 o 
  -6   5   1      152.60      139.08     14.11 o 
  -5   5   1        0.70        6.44     10.51 o 
  -4   5   1        0.66        7.77      7.88 o 
  -3   5   1       88.77      110.09     12.85 o 
  -2   5   1       44.05       75.30      8.51 o 
  -1   5   1       30.51       32.96      9.54 o 
   0   5   1       22.07       38.31      9.74 o 
   1   5   1        2.71       18.60      9.21 o 
   2   5   1        9.06        7.70      7.24 o 
   3   5   1      104.65      111.30     10.32 o 
   4   5   1      591.12      616.66     17.95 o 
   5   5   1      756.29      676.80     24.75 o 
   6   5   1       19.25        5.80     12.99 o 
   7   5   1      155.39      123.65     14.52 o 
   8   5   1      158.98      180.49     34.52 o 
   9   5   1        2.35       -4.61     10.90 o 
  10   5   1        2.48      -17.11     11.41 o 
  -9   6   1       35.38       32.58     28.43 o 
  -8   6   1       37.39       28.17     14.19 o 
  -7   6   1      327.65      334.24     20.36 o 
  -6   6   1      144.55      171.31     16.50 o 
  -5   6   1      178.86      130.38     15.20 o 
  -4   6   1       23.97       18.51      9.64 o 
  -3   6   1       27.30       11.11      9.72 o 
  -2   6   1     2033.21     2036.13     46.24 o 
  -1   6   1     1141.37     1154.11     59.95 o 
   0   6   1      380.31      433.06     54.03 o 
   1   6   1      297.58      383.14     19.65 o 
   2   6   1      333.40      408.54     16.25 o 
   3   6   1        0.13       14.90     10.43 o 
   4   6   1       49.23       87.12     14.14 o 
   5   6   1      780.89      822.15     44.72 o 
   6   6   1       51.65       40.13     13.99 o 
   7   6   1        4.63       18.21     13.60 o 
   8   6   1      255.00      208.42     18.80 o 
   9   6   1        4.35      -19.46     14.46 o 
  -8   7   1        0.46       -3.71     15.85 o 
  -7   7   1       21.11       22.91     18.63 o 
  -6   7   1       69.86       39.14     15.40 o 
  -5   7   1       10.87       -3.33     14.10 o 
  -4   7   1       60.29       96.93     15.90 o 
  -3   7   1      615.92      531.39     20.91 o 
  -2   7   1      108.16      138.16     13.22 o 
  -1   7   1      284.98      270.54     18.51 o 
   0   7   1      365.33      407.97     34.09 o 
   1   7   1      549.13      457.85     18.93 o 
   2   7   1      274.30      217.35     14.32 o 
   3   7   1      476.61      581.06     27.10 o 
   4   7   1        1.60        0.92     14.34 o 
   5   7   1        6.35       14.72     14.58 o 
   6   7   1       79.48       51.52     16.23 o 
   7   7   1       66.27       35.92     16.29 o 
  -5   8   1       55.89       56.29     17.90 o 
  -4   8   1        0.67       -5.39     16.01 o 
  -3   8   1      184.78      189.14     19.90 o 
  -2   8   1       34.67       31.16     12.98 o 
  -1   8   1       20.33        1.30     13.11 o 
   0   8   1      100.26       61.32     16.23 o 
   1   8   1       39.61       20.70     12.22 o 
   2   8   1       20.64       -2.11     15.54 o 
   3   8   1        0.32       -3.65     15.92 o 
   4   8   1       48.23       43.51     17.75 o 
   5   8   1       20.37       -2.42     16.76 o 
 -13   0   2       57.27       46.31     23.49 o 
 -12   0   2      167.91      209.33     26.64 o 
 -11   0   2      157.65      194.97     23.78 o 
 -10   0   2      344.34      401.48     28.18 o 
  -9   0   2     1066.86     1147.30     30.64 o 
  -8   0   2     3007.39     3096.60     67.55 o 
  -7   0   2      165.87      151.25      9.32 o 
  -6   0   2      279.13      310.77     12.43 o 
  -5   0   2     2131.63     2054.87     44.72 o 
  -4   0   2    31392.46    29869.25    591.94 o 
  -3   0   2    13941.22    13858.78    275.99 o 
  -2   0   2    43382.66    41489.57   1200.44 o 
  -1   0   2     9831.44     9477.27    275.19 o 
   0   0   2      759.13      888.65     27.31 o 
   1   0   2      123.98       75.53      5.23 o 
   2   0   2       73.03       43.37      8.47 o 
   3   0   2    33233.86    31846.09    725.28 o 
   4   0   2      169.62      212.54      9.34 o 
   5   0   2     1339.79     1366.99     31.27 o 
   6   0   2     5647.22     5610.75    115.48 o 
   7   0   2      369.67      301.63     25.64 o 
   8   0   2      613.28      568.62     19.85 o 
   9   0   2      488.93      490.77     19.91 o 
  10   0   2       13.65        3.57     17.55 o 
  11   0   2       19.27       19.84     19.88 o 
  12   0   2        2.51        6.72     21.54 o 
 -13   1   2        1.07      -11.33     15.24 o 
 -12   1   2        4.17       -0.62     19.48 o 
 -11   1   2        4.04       -9.77     12.34 o 
 -10   1   2        4.92       13.74     11.66 o 
  -9   1   2      231.68      232.06     11.46 o 
  -8   1   2       86.38       91.17      6.42 o 
  -7   1   2      601.50      522.93     10.29 o 
  -6   1   2      181.44      183.48      6.90 o 
  -5   1   2      140.69      146.29      6.03 o 
  -4   1   2      284.55      302.11      7.58 o 
  -3   1   2    10425.11    10300.32    145.48 o 
  -2   1   2     2759.96     2966.60     42.97 o 
  -1   1   2     4766.31     5381.53    123.42 o 
   0   1   2     3987.69     4896.23    143.63 o 
   1   1   2     5129.85     5170.68    107.03 o 
   2   1   2        5.18        9.82      4.74 o 
   3   1   2     8364.88     8572.96    137.65 o 
   4   1   2     3042.03     3394.13     49.65 o 
   5   1   2       69.09       72.61      4.99 o 
   6   1   2       11.04       22.55      4.89 o 
   7   1   2      186.30      201.78      8.26 o 
   8   1   2      231.03      220.18      9.29 o 
   9   1   2       28.83       29.45     10.89 o 
  10   1   2       92.05      111.10     11.13 o 
  11   1   2       26.08       31.61     16.52 o 
  12   1   2        6.83        0.33     14.80 o 
 -13   2   2        7.77        3.07     17.49 o 
 -12   2   2       48.83       34.47     27.66 o 
 -11   2   2       73.40       85.35     14.65 o 
 -10   2   2      186.41      175.69     15.67 o 
  -9   2   2        7.50        4.25      8.16 o 
  -8   2   2        5.96        1.56      6.99 o 
  -7   2   2       76.45       83.58      5.83 o 
  -6   2   2      421.69      497.29     14.11 o 
  -5   2   2     1263.40     1230.00     24.01 o 
  -4   2   2     5385.94     5441.79     78.69 o 
  -3   2   2      255.92      216.05      8.75 o 
  -2   2   2    20898.21    23867.03    390.39 o 
  -1   2   2    12638.64    15654.65    321.01 o 
   0   2   2     2113.12     2389.43     51.73 o 
   1   2   2      204.58      183.60      9.06 o 
   2   2   2      464.51      489.28     12.50 o 
   3   2   2        2.41       -0.62      3.33 o 
   4   2   2     1209.96     1109.12     18.82 o 
   5   2   2     2056.50     1993.92     31.42 o 
   6   2   2     1318.03     1335.97     23.00 o 
   7   2   2      738.21      609.18     16.50 o 
   8   2   2      706.85      695.67     19.09 o 
   9   2   2      478.04      400.90     16.01 o 
  10   2   2      101.46       70.81     14.25 o 
  11   2   2       19.03        9.13     14.31 o 
  12   2   2        9.18       15.08     15.57 o 
 -12   3   2        8.28       37.16     15.45 o 
 -11   3   2       91.05       84.62     11.73 o 
 -10   3   2        0.31       -2.71      9.08 o 
  -9   3   2       70.47       92.37     10.16 o 
  -8   3   2       61.67       63.28     15.06 o 
  -7   3   2     1290.20     1207.86     26.07 o 
  -6   3   2      805.31      774.27     15.71 o 
  -5   3   2      595.93      529.31     12.18 o 
  -4   3   2       27.42       29.87      4.62 o 
  -3   3   2      996.97     1170.20     23.32 o 
  -2   3   2        8.12        8.39      4.58 o 
  -1   3   2       33.33       34.41      6.31 o 
   0   3   2      580.02      643.53     20.87 o 
   1   3   2     2379.17     2559.77     45.30 o 
   2   3   2      765.92      700.02     15.59 o 
   3   3   2     4231.97     4124.98     70.89 o 
   4   3   2      195.54      217.58      7.45 o 
   5   3   2      125.81      142.97      8.63 o 
   6   3   2       31.73       32.72      6.95 o 
   7   3   2      439.17      435.69     15.24 o 
   8   3   2      492.96      549.67     22.98 o 
   9   3   2      184.86      190.91     12.51 o 
  10   3   2       77.07      124.43     20.31 o 
  11   3   2       17.03       12.80     14.48 o 
  12   3   2       24.85       37.28     16.26 o 
 -12   4   2       60.80       41.59     19.67 o 
 -11   4   2        1.02        2.08     10.72 o 
 -10   4   2        8.83        4.94     12.24 o 
  -9   4   2       76.06       53.78     10.22 o 
  -8   4   2        0.10       -6.03      8.32 o 
  -7   4   2      108.43       82.44      9.47 o 
  -6   4   2      342.49      326.09     11.16 o 
  -5   4   2       17.25       16.96      8.68 o 
  -4   4   2      450.80      436.72     13.97 o 
  -3   4   2     2033.18     2241.61     41.85 o 
  -2   4   2       62.82       76.77     13.78 o 
  -1   4   2      109.16      112.10     24.24 o 
   0   4   2     1659.91     2005.05    124.11 o 
   1   4   2      376.57      423.73     16.40 o 
   2   4   2      320.81      333.41     11.66 o 
   3   4   2      344.09      336.38     13.07 o 
   4   4   2       60.12       58.77      6.83 o 
   5   4   2      105.53      100.91     11.16 o 
   6   4   2      329.24      314.81     13.20 o 
   7   4   2     1155.29      997.37     26.39 o 
   8   4   2      141.60      146.38     11.83 o 
   9   4   2      382.79      333.70     15.73 o 
  10   4   2       95.61       82.86     12.49 o 
  11   4   2        9.78       15.23     15.62 o 
 -11   5   2       44.67       49.52     12.72 o 
 -10   5   2       77.72       53.98     15.20 o 
  -9   5   2       77.48       55.70     11.43 o 
  -8   5   2       76.39       48.71     10.57 o 
  -7   5   2      842.09      788.17     27.52 o 
  -6   5   2       48.97       61.58     12.04 o 
  -5   5   2      618.99      647.94     18.86 o 
  -4   5   2      396.08      461.18     16.41 o 
  -3   5   2        1.21       -7.31      7.74 o 
  -2   5   2       11.89       14.41      7.60 o 
  -1   5   2       58.61       62.97     10.96 o 
   0   5   2      756.25      842.48     26.03 o 
   1   5   2     2000.81     2330.19     55.38 o 
   2   5   2     1120.17     1099.42     24.90 o 
   3   5   2      839.11      847.55     21.25 o 
   4   5   2      484.12      435.04     22.20 o 
   5   5   2       13.46       46.40     36.44 o 
   6   5   2      252.74      309.15     18.19 o 
   7   5   2       70.10       69.01     13.50 o 
   8   5   2      315.85      355.87     16.65 o 
   9   5   2       73.47       85.83     12.93 o 
  10   5   2        7.85       -2.51     15.07 o 
 -10   6   2        1.39       -2.91     21.00 o 
  -9   6   2       54.29       67.34     15.49 o 
  -8   6   2       60.70       73.34     14.91 o 
  -7   6   2        4.19        6.04     13.03 o 
  -6   6   2      266.51      253.18     20.94 o 
  -5   6   2       10.72        8.04     12.32 o 
  -4   6   2       15.31       21.46      9.97 o 
  -3   6   2      213.69      183.61     12.68 o 
  -2   6   2       26.99       47.66      9.92 o 
  -1   6   2      114.16      123.59     14.16 o 
   0   6   2      289.17      314.13     51.73 o 
   1   6   2       15.45       29.00      9.09 o 
   2   6   2        2.79        5.70      8.94 o 
   3   6   2      410.14      437.73     16.71 o 
   4   6   2       45.67       30.66     13.00 o 
   5   6   2      131.50       78.76     22.29 o 
   6   6   2      144.17      178.73     17.15 o 
   7   6   2        2.02       -2.99     24.90 o 
   8   6   2       69.23       42.90     19.44 o 
   9   6   2       16.32       -8.84     15.20 o 
  -8   7   2      127.57      111.81     17.89 o 
  -7   7   2      108.26      106.97     17.42 o 
  -6   7   2       12.37       13.61     14.98 o 
  -5   7   2       74.47       85.76     16.22 o 
  -4   7   2        6.80       -6.32     36.89 o 
  -3   7   2        7.07       -3.40     10.88 o 
  -2   7   2        5.27       10.74     10.86 o 
  -1   7   2       30.95        3.42     12.93 o 
   0   7   2       21.85        9.75     13.04 o 
   1   7   2        5.09        3.98     10.21 o 
   2   7   2      134.33      153.88     13.82 o 
   3   7   2      433.71      364.90     28.78 o 
   4   7   2       51.91       39.67     15.19 o 
   5   7   2       50.90       50.94     15.77 o 
   6   7   2       31.18       22.28     15.93 o 
   7   7   2       13.65        8.05     16.12 o 
  -5   8   2        1.11      -12.07     15.97 o 
  -4   8   2        0.06        5.25     26.52 o 
  -3   8   2        0.31      -15.97     12.62 o 
  -2   8   2       54.75       65.85     13.65 o 
  -1   8   2       69.48       86.78     13.70 o 
   0   8   2        2.68       -8.81     14.94 o 
   1   8   2      166.35      185.77     15.22 o 
   2   8   2       16.90        3.92     18.18 o 
   3   8   2       34.91       57.17     17.37 o 
   4   8   2      171.28      165.12     33.51 o 
 -13   1   3        5.97        9.02     15.06 o 
 -12   1   3        3.57        5.89     13.84 o 
 -11   1   3       61.05       48.95     13.48 o 
 -10   1   3      307.96      309.20     14.58 o 
  -9   1   3      887.02      813.02     20.98 o 
  -8   1   3     2021.35     1837.51     30.57 o 
  -7   1   3     1273.79     1181.00     21.07 o 
  -6   1   3     2355.69     2217.00     40.11 o 
  -5   1   3      185.82      160.53      8.01 o 
  -4   1   3     1130.59     1063.56     20.66 o 
  -3   1   3      797.62      808.73     16.04 o 
  -2   1   3     1648.85     1753.62     26.26 o 
  -1   1   3     5984.18     6188.28    153.99 o 
   0   1   3    13663.03    13746.12    276.34 o 
   1   1   3     7247.78     7560.95    125.81 o 
   2   1   3    24063.96    24597.59    308.22 o 
   3   1   3     2306.50     2320.39     71.37 o 
   4   1   3      154.72      148.75      6.71 o 
   5   1   3       13.76       13.01      4.35 o 
   6   1   3     1332.04     1209.67     21.28 o 
   7   1   3      541.55      482.02     11.31 o 
   8   1   3        6.20        7.13      6.69 o 
   9   1   3      201.73      255.58     20.67 o 
  10   1   3       11.41       18.06     10.04 o 
  11   1   3        1.97       -2.82     13.76 o 
  12   1   3      112.19      146.34     18.52 o 
 -13   2   3        2.71        1.40     14.92 o 
 -12   2   3        1.67       25.26     14.28 o 
 -11   2   3      109.60      150.63     16.09 o 
 -10   2   3       10.06        0.94     11.59 o 
  -9   2   3      200.71      195.26     12.21 o 
  -8   2   3      276.35      271.08     11.69 o 
  -7   2   3        0.61        2.11      4.89 o 
  -6   2   3       35.56       46.16      6.31 o 
  -5   2   3       86.44       67.43      4.98 o 
  -4   2   3     2191.19     2176.32     33.40 o 
  -3   2   3     1688.50     1657.29     25.89 o 
  -2   2   3      519.86      427.36     11.10 o 
  -1   2   3     3511.67     3725.08     98.77 o 
   0   2   3       46.62       62.18      5.29 o 
   1   2   3      293.32      266.93      8.09 o 
   2   2   3     2250.56     2084.57     38.06 o 
   3   2   3       13.77        9.29      3.13 o 
   4   2   3      373.48      421.95     11.33 o 
   5   2   3     1037.55     1053.08     19.03 o 
   6   2   3      277.91      274.67     10.74 o 
   7   2   3     1694.11     1697.39     33.42 o 
   8   2   3       19.81       23.79      9.61 o 
   9   2   3       13.76      -11.77     11.65 o 
  10   2   3        8.87      -18.88     12.59 o 
  11   2   3      413.39      446.94     20.72 o 
  12   2   3      119.01      141.60     18.58 o 
 -12   3   3       58.42       45.58     15.33 o 
 -11   3   3       96.42       75.67     11.49 o 
 -10   3   3       68.10       43.32      9.91 o 
  -9   3   3      238.63      194.41     11.96 o 
  -8   3   3      390.16      340.09     14.12 o 
  -7   3   3       30.61       24.00      5.79 o 
  -6   3   3      923.90      792.24     16.19 o 
  -5   3   3      117.10      127.46     10.17 o 
  -4   3   3       28.24       29.02      4.69 o 
  -3   3   3     1219.48     1367.78     26.69 o 
  -2   3   3       11.45        2.92      4.83 o 
  -1   3   3      850.15     1031.74     26.45 o 
   0   3   3     2935.72     3321.82     72.03 o 
   1   3   3     4806.45     5614.47     94.93 o 
   2   3   3     3991.16     4282.54     73.39 o 
   3   3   3     1519.11     1581.58     29.84 o 
   4   3   3     1748.44     1700.45     32.53 o 
   5   3   3      762.91      731.54     15.49 o 
   6   3   3       22.81       22.69      6.35 o 
   7   3   3        3.17       -3.65      7.63 o 
   8   3   3      209.59      188.80     12.97 o 
   9   3   3      131.77       82.50     18.67 o 
  10   3   3      294.26      245.46     18.61 o 
  11   3   3      165.27      116.16     24.71 o 
 -12   4   3       10.40       12.60     11.64 o 
 -11   4   3      211.26      214.84     14.59 o 
 -10   4   3       16.08       22.61     10.35 o 
  -9   4   3      415.44      462.66     17.64 o 
  -8   4   3      186.81      212.43     12.47 o 
  -7   4   3       16.89       14.59      9.51 o 
  -6   4   3      302.30      307.90     10.94 o 
  -5   4   3      804.38      733.97     18.68 o 
  -4   4   3     1853.64     1969.51     37.69 o 
  -3   4   3     3652.74     3972.66     69.84 o 
  -2   4   3       63.21       28.49      6.42 o 
  -1   4   3     1369.63     1596.81     46.42 o 
   0   4   3      332.96      470.57     20.92 o 
   1   4   3      969.24     1284.86     26.17 o 
   2   4   3       12.88       18.44      5.92 o 
   3   4   3      992.56     1034.46     28.11 o 
   4   4   3     1837.89     1812.70     34.93 o 
   5   4   3      331.65      331.39     23.12 o 
   6   4   3      308.70      311.60     15.09 o 
   7   4   3      116.87      108.45     10.85 o 
   8   4   3        0.25        7.44      9.59 o 
   9   4   3       22.53       25.26     10.86 o 
  10   4   3       36.98       30.86     12.00 o 
  11   4   3       36.01       28.58     16.15 o 
 -11   5   3        3.60        2.54     11.66 o 
 -10   5   3       47.30       49.03     11.91 o 
  -9   5   3       16.50        7.40     10.45 o 
  -8   5   3       97.44       67.32     13.07 o 
  -7   5   3       51.06       39.13     12.05 o 
  -6   5   3        6.33       11.58     11.00 o 
  -5   5   3      178.06      179.02     11.15 o 
  -4   5   3      119.49      112.47      9.86 o 
  -3   5   3       13.70       20.51      8.10 o 
  -2   5   3       78.21       87.13      8.98 o 
  -1   5   3      219.38      242.23     14.25 o 
   0   5   3        4.90       10.20      9.28 o 
   1   5   3      107.43      112.01     10.89 o 
   2   5   3      529.13      523.89     16.24 o 
   3   5   3      412.56      436.33     15.25 o 
   4   5   3      271.02      252.89     15.85 o 
   5   5   3       65.53       43.57     12.21 o 
   6   5   3       38.80       33.75     12.36 o 
   7   5   3       92.93      108.20     21.93 o 
   8   5   3       21.75       17.56     11.20 o 
   9   5   3        4.55        2.63     11.72 o 
  10   5   3        0.31      -17.11     12.04 o 
 -10   6   3       45.80       50.38     15.86 o 
  -9   6   3       11.97        3.61     13.90 o 
  -8   6   3        6.72       -0.41     13.12 o 
  -7   6   3        0.08       -5.84     27.60 o 
  -6   6   3       38.98       18.87     13.00 o 
  -5   6   3      314.25      301.92     15.32 o 
  -4   6   3      374.83      368.46     15.77 o 
  -3   6   3      434.07      499.42     19.33 o 
  -2   6   3       69.08       77.77     10.74 o 
  -1   6   3      210.19      199.82     38.22 o 
   0   6   3        6.15       22.13     11.78 o 
   1   6   3       49.53       64.86      9.54 o 
   2   6   3       30.04       48.82      9.60 o 
   3   6   3      341.13      332.89     19.13 o 
   4   6   3        7.46       -1.07     18.36 o 
   5   6   3       33.16       21.70     13.45 o 
   6   6   3      526.62      452.72     23.50 o 
   7   6   3       77.75       61.57     15.60 o 
   8   6   3       38.12       40.32     15.79 o 
  -8   7   3        4.10        6.99     15.09 o 
  -7   7   3       10.95      -10.11     19.42 o 
  -6   7   3       25.91       52.03     15.98 o 
  -5   7   3       11.71       30.62     14.72 o 
  -4   7   3        4.03       -7.65     11.07 o 
  -3   7   3      163.36      166.69     14.08 o 
  -2   7   3        1.96       -9.12     10.74 o 
  -1   7   3       97.44      111.27     15.78 o 
   0   7   3      132.47       82.57     14.57 o 
   1   7   3       47.44       82.28     11.80 o 
   2   7   3      345.17      336.39     20.86 o 
   3   7   3      104.43      119.36     23.30 o 
   4   7   3        0.84       -8.89     14.19 o 
   5   7   3       32.55       51.50     16.13 o 
   6   7   3      386.85      384.62     36.98 o 
   7   7   3       34.57       67.84     17.33 o 
  -5   8   3       18.85        3.87     16.44 o 
  -4   8   3       12.98        5.89     16.19 o 
  -3   8   3       11.50       21.54     13.25 o 
  -2   8   3      159.35      129.54     14.81 o 
  -1   8   3       12.20      -12.93     12.11 o 
   0   8   3        0.56       -4.74     15.11 o 
   1   8   3       35.94        6.95     12.47 o 
   2   8   3        4.36       -5.69     15.74 o 
   3   8   3       14.08        5.33     16.19 o 
   4   8   3       44.00       65.43     18.17 o 
 -13   0   4       44.38       44.57     22.74 o 
 -12   0   4      535.48      699.74     40.38 o 
 -11   0   4       12.73       -9.09     17.31 o 
 -10   0   4      121.09      104.46     19.21 o 
  -9   0   4       16.71       32.00      9.32 o 
  -8   0   4      248.71      204.17     11.86 o 
  -7   0   4     1347.69     1334.71     32.68 o 
  -6   0   4     1578.98     1325.24     44.86 o 
  -5   0   4     5675.95     5006.40    102.99 o 
  -4   0   4     7676.38     7306.76    227.32 o 
  -3   0   4     2708.22     2520.95     77.07 o 
  -2   0   4     9345.11     8679.46    253.40 o 
  -1   0   4       89.42       77.41      5.24 o 
   0   0   4      200.73      169.17      7.80 o 
   1   0   4    10097.24     8615.80    241.87 o 
   2   0   4     3106.49     3007.24     50.45 o 
   3   0   4      666.01      560.45     12.30 o 
   4   0   4     3446.33     3257.47     55.41 o 
   5   0   4      524.31      468.84     12.38 o 
   6   0   4     1402.31     1444.40     27.85 o 
   7   0   4     1853.13     1860.58     43.63 o 
   8   0   4      146.79      167.59     26.12 o 
   9   0   4       23.33        6.40      8.94 o 
  10   0   4       39.75       77.73     20.46 o 
  11   0   4       51.08       46.61     21.04 o 
  12   0   4       34.90       35.11     23.61 o 
 -13   1   4       65.35       77.28     16.65 o 
 -12   1   4        2.16        0.65     15.67 o 
 -11   1   4      190.39      163.44     23.76 o 
 -10   1   4        5.20       -4.20      8.62 o 
  -9   1   4      689.06      727.44     16.65 o 
  -8   1   4      269.05      287.44     10.32 o 
  -7   1   4      365.76      343.78     10.46 o 
  -6   1   4       56.70       46.47      7.58 o 
  -5   1   4      213.49      227.16      7.66 o 
  -4   1   4      320.16      311.68     11.55 o 
  -3   1   4     1485.59     1521.94     25.30 o 
  -2   1   4     5909.69     5576.74     79.52 o 
  -1   1   4      321.48      381.93      9.36 o 
   0   1   4      513.59      586.08     16.74 o 
   1   1   4     2844.86     2703.40     46.64 o 
   2   1   4     3961.00     3893.03     53.96 o 
   3   1   4       46.30       44.38      4.33 o 
   4   1   4      117.51       99.98      4.72 o 
   5   1   4      141.49      160.51      5.98 o 
   6   1   4     2270.35     2129.78     34.04 o 
   7   1   4      653.68      653.02     13.36 o 
   8   1   4       43.95       26.13      8.63 o 
   9   1   4       36.66       44.02     12.72 o 
  10   1   4        0.14        1.26     10.09 o 
  11   1   4       22.80       13.19     13.32 o 
  12   1   4        1.94       -3.52     15.61 o 
 -13   2   4       46.63       36.16     15.71 o 
 -12   2   4        3.27       20.10     14.05 o 
 -11   2   4       43.69       41.78     10.96 o 
 -10   2   4      999.91      998.24     25.31 o 
  -9   2   4       16.97       21.84      8.63 o 
  -8   2   4      362.27      318.93     11.06 o 
  -7   2   4      212.61      213.58      8.13 o 
  -6   2   4     3658.83     3460.17     52.27 o 
  -5   2   4     6389.19     6276.44     90.92 o 
  -4   2   4     5373.19     5003.39     72.71 o 
  -3   2   4     1333.51     1250.29     20.42 o 
  -2   2   4     3143.27     3236.29     55.63 o 
  -1   2   4      904.46      940.69     30.15 o 
   0   2   4       15.87        7.21      6.29 o 
   1   2   4      868.05      898.50     18.28 o 
   2   2   4     1282.74     1298.35     18.68 o 
   3   2   4     1180.09     1094.02     16.31 o 
   4   2   4     2906.85     3042.54     52.85 o 
   5   2   4     4706.81     4674.66     68.63 o 
   6   2   4     1661.88     1566.68     30.64 o 
   7   2   4      180.03      174.63      8.83 o 
   8   2   4       72.59       69.27      9.95 o 
   9   2   4        0.46        8.50     16.12 o 
  10   2   4       67.58       79.17     16.22 o 
  11   2   4        7.18        7.90     11.36 o 
 -13   3   4        7.14      -15.59     14.80 o 
 -12   3   4        4.10      -14.36     10.43 o 
 -11   3   4      179.18      182.59     19.25 o 
 -10   3   4       10.88        5.91      9.22 o 
  -9   3   4       29.83       46.19      9.48 o 
  -8   3   4      266.08      322.96     16.64 o 
  -7   3   4       39.28       59.10      6.56 o 
  -6   3   4      133.63      161.91     12.11 o 
  -5   3   4     3493.48     3472.75     52.63 o 
  -4   3   4     1949.08     2092.05     38.69 o 
  -3   3   4      106.13      152.81      7.61 o 
  -2   3   4     1531.07     1989.35     36.67 o 
  -1   3   4    16534.07    18619.46    589.43 o 
   0   3   4     7539.66     8276.64    258.01 o 
   1   3   4       47.10       38.28      6.26 o 
   2   3   4     2178.68     2324.64     41.85 o 
   3   3   4       45.41       49.76      5.58 o 
   4   3   4     2006.07     2296.10     36.18 o 
   5   3   4      401.90      473.06     12.69 o 
   6   3   4      521.39      514.84     13.98 o 
   7   3   4      306.28      343.70     14.21 o 
   8   3   4      151.36      173.04     11.90 o 
   9   3   4       93.75      117.20     21.56 o 
  10   3   4       20.01       22.37     14.12 o 
  11   3   4        1.03        8.34     11.80 o 
 -12   4   4       13.37        8.53     11.52 o 
 -11   4   4        6.26        7.41     10.61 o 
 -10   4   4      184.93      148.08     12.50 o 
  -9   4   4       37.46       45.92      9.90 o 
  -8   4   4        9.14        5.15      8.67 o 
  -7   4   4      300.91      256.84     10.82 o 
  -6   4   4      352.16      287.02     13.14 o 
  -5   4   4       36.76       50.15      7.61 o 
  -4   4   4     1206.08     1282.27     27.08 o 
  -3   4   4     1013.20     1052.32     23.43 o 
  -2   4   4      413.47      478.10     14.69 o 
  -1   4   4     1766.01     2096.74     49.47 o 
   0   4   4       25.73        9.88      7.84 o 
   1   4   4        1.00       -2.90      5.66 o 
   2   4   4      209.49      239.29     13.98 o 
   3   4   4      290.74      260.15     10.52 o 
   4   4   4      647.81      714.46     23.66 o 
   5   4   4      823.70      713.55     24.02 o 
   6   4   4      355.87      342.63     14.20 o 
   7   4   4      333.78      295.62     18.71 o 
   8   4   4      247.40      234.63     13.82 o 
   9   4   4        1.21       -7.01     10.19 o 
  10   4   4        2.54        0.99     14.11 o 
 -11   5   4        4.15       13.97     11.97 o 
 -10   5   4       15.35        6.28     11.01 o 
  -9   5   4      286.01      312.23     15.90 o 
  -8   5   4      204.74      210.07     16.40 o 
  -7   5   4      245.48      260.14     29.51 o 
  -6   5   4       17.54       38.32     10.19 o 
  -5   5   4       39.65       53.75     10.61 o 
  -4   5   4       15.66        5.74      8.26 o 
  -3   5   4      218.50      221.16     16.62 o 
  -2   5   4     1349.19     1378.82     30.02 o 
  -1   5   4      923.72     1014.19     30.08 o 
   0   5   4      162.43      163.98     12.78 o 
   1   5   4     1460.93     1361.73     46.05 o 
   2   5   4      117.00       79.21      9.75 o 
   3   5   4       58.01       86.99      8.86 o 
   4   5   4       16.56       14.79     10.80 o 
   5   5   4      153.62      190.67     15.60 o 
   6   5   4      117.21      163.10     27.97 o 
   7   5   4      270.54      263.19     18.15 o 
   8   5   4        3.60        6.81     13.50 o 
   9   5   4        5.74       -0.76     11.79 o 
 -10   6   4        3.08       -1.90     14.77 o 
  -9   6   4       13.63       20.36     14.13 o 
  -8   6   4       74.70       38.87     14.24 o 
  -7   6   4        0.83       -0.55     12.49 o 
  -6   6   4       38.14       23.47     13.17 o 
  -5   6   4      106.62       71.55     11.35 o 
  -4   6   4        6.81       16.29     10.08 o 
  -3   6   4       49.52       34.23     10.21 o 
  -2   6   4        7.10        3.45     10.27 o 
  -1   6   4        3.61        6.23     11.88 o 
   0   6   4       13.78       32.19     18.72 o 
   1   6   4       39.89       65.91     11.81 o 
   2   6   4        8.79       12.68     10.83 o 
   3   6   4        0.44       -9.92     11.78 o 
   4   6   4       31.75        6.17     12.39 o 
   5   6   4       28.67       37.13     13.70 o 
   6   6   4      175.82      170.80     17.10 o 
   7   6   4       13.94       12.78     14.18 o 
   8   6   4       14.52       12.65     15.16 o 
  -8   7   4        0.99      -21.92     14.61 o 
  -7   7   4       13.28       13.65     15.50 o 
  -6   7   4       22.04       19.55     15.30 o 
  -5   7   4        7.86       14.59     14.64 o 
  -4   7   4        3.89       19.59     11.69 o 
  -3   7   4        9.10        4.76     11.40 o 
  -2   7   4       13.38       14.76     11.32 o 
  -1   7   4       47.74       48.68     14.36 o 
   0   7   4      320.49      308.62     19.91 o 
   1   7   4      213.72      214.17     14.14 o 
   2   7   4       46.62        7.89     14.16 o 
   3   7   4      174.52      169.15     17.89 o 
   4   7   4        0.99      -25.74     21.48 o 
   5   7   4       94.75      103.77     17.64 o 
   6   7   4        1.55      -22.41     14.94 o 
  -5   8   4        6.26       37.55     17.61 o 
  -4   8   4       17.94       11.14     16.83 o 
  -3   8   4        0.47       15.79     13.33 o 
  -2   8   4        0.46        3.02     13.21 o 
  -1   8   4       25.75       17.00     12.75 o 
   0   8   4        0.38      -11.68     12.01 o 
   1   8   4        5.55        2.83     16.01 o 
   2   8   4       94.35       70.09     19.94 o 
   3   8   4        0.50       -7.14     16.28 o 
   4   8   4        6.54        2.95     20.46 o 
 -13   1   5       14.71      -17.47     14.16 o 
 -12   1   5       54.39       57.65     14.81 o 
 -11   1   5      117.77      117.39     11.64 o 
 -10   1   5      756.12      738.76     21.00 o 
  -9   1   5      973.48     1008.76     23.26 o 
  -8   1   5      662.13      661.29     15.17 o 
  -7   1   5       49.12       63.12      6.80 o 
  -6   1   5      843.08      835.30     16.12 o 
  -5   1   5     1058.96      963.24     17.16 o 
  -4   1   5     2700.34     2566.06     43.82 o 
  -3   1   5     2410.44     2057.55    108.07 o 
  -2   1   5    11102.67    11293.81    187.12 o 
  -1   1   5    10445.09    10252.08    195.47 o 
   0   1   5     5010.59     4957.69     82.63 o 
   1   1   5     5226.05     5381.94     62.69 o 
   2   1   5      770.09      816.83     13.37 o 
   3   1   5       63.38       59.72      3.92 o 
   4   1   5        2.87        1.87      3.05 o 
   5   1   5     1043.63      942.74     15.85 o 
   6   1   5      443.59      432.69     10.66 o 
   7   1   5      105.00      101.12     10.12 o 
   8   1   5      563.75      652.77     34.45 o 
   9   1   5      104.05      140.14     10.15 o 
  10   1   5      129.29      148.60     12.96 o 
  11   1   5      205.19      212.55     15.52 o 
 -13   2   5       47.25       92.06     17.14 o 
 -12   2   5       22.90      -10.01     13.36 o 
 -11   2   5       35.91       31.11     10.47 o 
 -10   2   5       36.02       40.58      9.96 o 
  -9   2   5        5.75       -1.78      8.77 o 
  -8   2   5        5.73       12.87      6.18 o 
  -7   2   5       18.68       22.67      5.54 o 
  -6   2   5     1321.78     1355.08     23.49 o 
  -5   2   5     2119.82     2018.13     31.91 o 
  -4   2   5       11.76        7.79      3.82 o 
  -3   2   5     2051.41     2095.92     32.19 o 
  -2   2   5      362.03      347.14      9.58 o 
  -1   2   5      214.62      233.66     19.53 o 
   0   2   5      841.92      806.89     31.42 o 
   1   2   5     1161.03     1127.37     20.40 o 
   2   2   5     5063.65     5070.04     65.61 o 
   3   2   5     1106.08     1116.34     16.93 o 
   4   2   5       78.30       66.92      5.67 o 
   5   2   5      422.70      440.57     15.38 o 
   6   2   5      109.54      120.44      9.48 o 
   7   2   5      415.23      405.52     11.52 o 
   8   2   5      194.29      205.62     10.78 o 
   9   2   5      194.85      234.55     17.80 o 
  10   2   5      372.37      384.45     18.52 o 
  11   2   5        0.73       -9.22     11.30 o 
 -13   3   5       63.03       63.13     16.88 o 
 -12   3   5       65.23       55.48     11.69 o 
 -11   3   5       67.43       48.67     16.32 o 
 -10   3   5       67.30       39.58     10.09 o 
  -9   3   5       15.25        1.36      8.74 o 
  -8   3   5      175.01      173.03     11.07 o 
  -7   3   5      368.30      401.43     12.91 o 
  -6   3   5       41.14       50.28      6.13 o 
  -5   3   5      239.08      224.65      9.01 o 
  -4   3   5       44.71       76.58      6.88 o 
  -3   3   5      972.69     1064.71     22.29 o 
  -2   3   5     6827.70     7378.14    124.01 o 
  -1   3   5     2613.63     3041.82    150.42 o 
   0   3   5     6313.12     6810.26    241.60 o 
   1   3   5     1424.53     1436.94     27.81 o 
   2   3   5      667.26      725.31     16.68 o 
   3   3   5      338.02      361.35     22.47 o 
   4   3   5      702.73      765.36     18.37 o 
   5   3   5        5.23        0.23      5.96 o 
   6   3   5      133.27      134.88      8.66 o 
   7   3   5      547.69      491.85     22.48 o 
   8   3   5      240.30      227.13     22.18 o 
   9   3   5      241.95      226.98     17.31 o 
  10   3   5       33.26       26.93     11.55 o 
  11   3   5        1.02        6.67     13.60 o 
 -12   4   5       85.02      105.88     13.38 o 
 -11   4   5       75.20       77.02     11.97 o 
 -10   4   5       34.27       24.75     10.31 o 
  -9   4   5        0.13       -5.21      9.32 o 
  -8   4   5      623.06      587.28     19.03 o 
  -7   4   5      192.39      185.55      9.58 o 
  -6   4   5      579.33      700.80     32.87 o 
  -5   4   5     2056.75     2160.68     41.54 o 
  -4   4   5       80.48       94.71      9.82 o 
  -3   4   5      359.22      354.27     17.25 o 
  -2   4   5       48.56       51.19      7.18 o 
  -1   4   5     1102.19     1339.92     35.19 o 
   0   4   5      412.38      454.94     21.02 o 
   1   4   5       37.87       73.18      7.27 o 
   2   4   5      956.45      939.04     21.17 o 
   3   4   5     1918.96     1846.54     35.51 o 
   4   4   5      509.83      464.58     19.33 o 
   5   4   5      332.54      264.38     16.58 o 
   6   4   5       17.77       19.10      9.12 o 
   7   4   5      160.03      173.54     17.28 o 
   8   4   5       21.87       24.26     14.11 o 
   9   4   5       86.84      109.91     12.81 o 
  10   4   5       63.03       70.64     16.12 o 
 -11   5   5       55.28       14.08     11.94 o 
 -10   5   5       25.85       -9.01     10.82 o 
  -9   5   5       68.30       33.44     10.85 o 
  -8   5   5       30.51       22.09     12.27 o 
  -7   5   5      124.73      139.12     14.50 o 
  -6   5   5      106.19       98.46     10.52 o 
  -5   5   5      147.67      153.95     11.13 o 
  -4   5   5      785.82      758.94     21.09 o 
  -3   5   5      201.28      212.86     12.54 o 
  -2   5   5      205.11      244.81     12.54 o 
  -1   5   5       96.18       81.01     11.97 o 
   0   5   5      499.53      480.87     20.39 o 
   1   5   5      126.50      129.07      9.66 o 
   2   5   5      309.57      307.26     13.05 o 
   3   5   5      436.94      434.44     20.75 o 
   4   5   5      182.16      173.64     17.95 o 
   5   5   5       63.85       71.23     13.01 o 
   6   5   5       64.26       38.97     12.90 o 
   7   5   5        0.28       -9.78     12.36 o 
   8   5   5        0.85       -9.34     13.48 o 
   9   5   5       40.81       19.66     12.39 o 
 -10   6   5        2.85      -14.73     14.04 o 
  -9   6   5        0.20       -8.61     13.53 o 
  -8   6   5        0.60       10.50     13.55 o 
  -7   6   5      122.07      107.57     15.25 o 
  -6   6   5       19.73       14.59     23.76 o 
  -5   6   5      348.47      362.59     16.18 o 
  -4   6   5      198.61      218.25     19.69 o 
  -3   6   5       16.20       26.89     10.45 o 
  -2   6   5       45.08       45.11     10.39 o 
  -1   6   5        1.57        2.87     12.05 o 
   0   6   5       75.83       96.70     14.13 o 
   1   6   5      287.50      304.96     14.11 o 
   2   6   5      324.08      365.53     19.84 o 
   3   6   5      237.41      276.06     32.43 o 
   4   6   5      121.39      117.81     16.70 o 
   5   6   5      273.46      254.20     18.85 o 
   6   6   5       92.19       66.97     15.68 o 
   7   6   5        8.03        4.55     14.34 o 
   8   6   5        3.57       -8.18     23.05 o 
  -8   7   5       19.47       18.52     15.73 o 
  -7   7   5       60.11       25.13     22.18 o 
  -6   7   5      137.32      127.17     17.89 o 
  -5   7   5        5.59       15.23     14.70 o 
  -4   7   5      135.80      132.44     13.96 o 
  -3   7   5        1.59        7.41     11.55 o 
  -2   7   5       28.88       28.09     13.73 o 
  -1   7   5       15.17       22.78     14.42 o 
   0   7   5       33.60       21.60     22.35 o 
   1   7   5      100.37      110.98     12.52 o 
   2   7   5       65.38       43.02     15.22 o 
   3   7   5       14.79       27.65     14.62 o 
   4   7   5      186.66      213.81     19.27 o 
   5   7   5       81.24       86.28     32.37 o 
   6   7   5       27.76       22.51     15.86 o 
  -5   8   5       34.57       44.65     17.87 o 
  -4   8   5       13.39        9.32     13.33 o 
  -3   8   5        0.30        0.50     13.24 o 
  -2   8   5        2.53       -9.72     14.84 o 
  -1   8   5        0.15      -16.99     12.51 o 
   0   8   5        1.28       -7.91     12.08 o 
   1   8   5       18.71       28.94     16.83 o 
   2   8   5        0.66       10.75     16.34 o 
   3   8   5       72.29       42.68     17.76 o 
 -13   0   6        0.54        1.33     20.42 o 
 -12   0   6        6.12        4.36     18.80 o 
 -11   0   6       50.77       36.44     18.63 o 
 -10   0   6      107.66      129.69     13.19 o 
  -9   0   6      213.51      195.11     13.21 o 
  -8   0   6      620.76      616.74     20.95 o 
  -7   0   6     1141.74      996.23     26.76 o 
  -6   0   6    13685.74    13256.92    266.69 o 
  -5   0   6     4346.07     3917.20     81.98 o 
  -4   0   6      232.28      194.27      8.84 o 
  -3   0   6     1455.29     1347.11     24.45 o 
  -2   0   6       45.57       34.03      5.23 o 
  -1   0   6     2277.36     2183.49     51.71 o 
   0   0   6     3413.15     3178.86     96.28 o 
   1   0   6     9777.96     9296.74    262.24 o 
   2   0   6     5130.84     5117.03     84.92 o 
   3   0   6     3059.76     2961.84     50.87 o 
   4   0   6     1656.63     1729.89     31.76 o 
   5   0   6     1444.87     1469.98     28.25 o 
   6   0   6      169.64      185.00     12.87 o 
   7   0   6       89.09       83.34     18.92 o 
   8   0   6      146.11      150.15     13.92 o 
   9   0   6      101.10      123.70     14.51 o 
  10   0   6       54.04       85.48     15.79 o 
  11   0   6       28.83       19.96     22.16 o 
 -13   1   6        3.06        0.83     14.46 o 
 -12   1   6        5.01       -0.23     13.12 o 
 -11   1   6      441.78      476.16     19.58 o 
 -10   1   6      308.33      372.08     15.49 o 
  -9   1   6      250.58      249.34     10.24 o 
  -8   1   6       13.57       14.16      6.14 o 
  -7   1   6      323.89      248.81      9.28 o 
  -6   1   6     1304.06     1367.38     23.42 o 
  -5   1   6      346.64      297.66      9.61 o 
  -4   1   6     1240.02     1355.54     32.79 o 
  -3   1   6      109.86       94.66      5.11 o 
  -2   1   6     3532.21     3244.38     56.08 o 
  -1   1   6      299.96      283.93      9.34 o 
   0   1   6        6.59        4.67      3.34 o 
   1   1   6      221.14      222.18      5.25 o 
   2   1   6        6.84        9.63      2.81 o 
   3   1   6       14.94       28.07      3.72 o 
   4   1   6     1516.83     1404.23     18.92 o 
   5   1   6      704.77      685.92     13.13 o 
   6   1   6        1.27       -1.69      5.23 o 
   7   1   6        0.29       -0.67      6.90 o 
   8   1   6        6.21        2.40      7.68 o 
   9   1   6        1.70       -8.45      5.63 o 
  10   1   6        0.54      -15.91     10.61 o 
  11   1   6       21.54       17.02     12.24 o 
 -13   2   6        0.43       -1.60     15.36 o 
 -12   2   6        7.52       10.17     11.39 o 
 -11   2   6        1.30       -0.68      9.91 o 
 -10   2   6      441.51      416.03     17.22 o 
  -9   2   6      710.00      651.76     21.68 o 
  -8   2   6      492.72      437.72     20.46 o 
  -7   2   6     1862.21     1731.59     29.28 o 
  -6   2   6      660.76      585.89     13.38 o 
  -5   2   6      225.21      186.03      7.04 o 
  -4   2   6     4231.99     4039.64     59.57 o 
  -3   2   6      376.83      402.40     11.10 o 
  -2   2   6      145.78      174.14      6.08 o 
  -1   2   6      580.00      611.29     16.18 o 
   0   2   6     1083.62     1159.68     22.16 o 
   1   2   6     1771.46     1682.64     23.93 o 
   2   2   6     5745.23     5993.73     70.47 o 
   3   2   6     4198.30     4118.08     49.47 o 
   4   2   6     2107.04     2098.28     29.80 o 
   5   2   6      516.54      507.10     12.71 o 
   6   2   6       24.19       21.68      5.88 o 
   7   2   6        0.29       -6.31      4.21 o 
   8   2   6      134.17      131.86      9.83 o 
   9   2   6       43.58       36.56     10.86 o 
  10   2   6       54.38       35.77     11.63 o 
  11   2   6       34.85       35.18     12.60 o 
 -13   3   6        0.07        8.34     15.45 o 
 -12   3   6       27.59       34.83     11.99 o 
 -11   3   6        1.18       -5.85     10.41 o 
 -10   3   6       71.05      100.93     11.44 o 
  -9   3   6      840.02      882.60     38.07 o 
  -8   3   6       37.49       39.54      7.31 o 
  -7   3   6      260.64      269.73     19.06 o 
  -6   3   6        0.38       -0.28      6.14 o 
  -5   3   6      535.69      498.16     12.65 o 
  -4   3   6     1524.09     1411.44     23.55 o 
  -3   3   6     2646.31     2736.79     41.87 o 
  -2   3   6     3367.72     3650.23     63.89 o 
  -1   3   6       22.76       20.08      7.27 o 
   0   3   6      140.96       34.28     31.29 o 
   1   3   6      655.21      660.44     16.13 o 
   2   3   6     2479.39     2631.53     47.17 o 
   3   3   6     2006.11     2001.34     32.23 o 
   4   3   6       30.30       18.36      5.94 o 
   5   3   6      605.81      586.88     16.88 o 
   6   3   6      478.57      500.80     14.41 o 
   7   3   6       36.78       47.75      8.26 o 
   8   3   6       41.74       28.02     18.24 o 
   9   3   6       15.94       20.79     10.71 o 
  10   3   6        0.18        1.51     11.47 o 
 -12   4   6       14.47       16.65     11.62 o 
 -11   4   6       26.03       26.78     10.95 o 
 -10   4   6        5.43       11.71     10.35 o 
  -9   4   6       57.34       37.62     10.15 o 
  -8   4   6      404.36      339.24     14.74 o 
  -7   4   6       32.22       14.30      7.26 o 
  -6   4   6      892.35      872.03     22.49 o 
  -5   4   6      952.58      993.48     28.93 o 
  -4   4   6       24.42       36.26      7.48 o 
  -3   4   6       87.74       93.42      8.45 o 
  -2   4   6       85.10       94.45      8.25 o 
  -1   4   6      263.07      336.10     17.21 o 
   0   4   6      148.32      180.29     17.85 o 
   1   4   6      210.67      251.10     10.90 o 
   2   4   6     1561.16     1687.62     41.60 o 
   3   4   6      158.15      158.20     12.30 o 
   4   4   6      707.22      653.22     22.90 o 
   5   4   6      438.22      373.37     18.79 o 
   6   4   6       66.67       77.67     10.17 o 
   7   4   6       48.40       66.33     10.59 o 
   8   4   6        3.66      -14.16      9.85 o 
   9   4   6        9.29       16.22     16.60 o 
  10   4   6        4.64       -4.61     32.25 o 
 -11   5   6      147.48      159.94     14.45 o 
 -10   5   6       70.63       96.33     12.84 o 
  -9   5   6       12.45       11.27     10.46 o 
  -8   5   6        1.65        1.85     15.71 o 
  -7   5   6      184.26      212.76     16.16 o 
  -6   5   6      122.32      130.80     13.44 o 
  -5   5   6      250.60      261.24     13.82 o 
  -4   5   6       18.30       20.92      9.77 o 
  -3   5   6      495.75      516.18     17.77 o 
  -2   5   6     1157.20     1191.07     27.48 o 
  -1   5   6      774.64      844.70     28.69 o 
   0   5   6        3.97       -6.50     10.42 o 
   1   5   6       27.00        2.33      9.72 o 
   2   5   6        1.56       -0.50      7.52 o 
   3   5   6      444.41      485.11     21.38 o 
   4   5   6      107.79      124.07     20.85 o 
   5   5   6      237.34      248.68     17.08 o 
   6   5   6      200.82      158.47     15.51 o 
   7   5   6       99.00      116.82     15.41 o 
   8   5   6      183.76      191.71     17.90 o 
   9   5   6       75.67       85.70     26.00 o 
 -10   6   6       63.96       55.26     16.27 o 
  -9   6   6        8.82       -3.80     13.92 o 
  -8   6   6       50.74       16.27     20.92 o 
  -7   6   6       19.57        1.08     18.51 o 
  -6   6   6       40.39       63.62     11.54 o 
  -5   6   6        7.80        1.18     10.46 o 
  -4   6   6       16.76        1.76     10.24 o 
  -3   6   6        0.27        5.45     13.56 o 
  -2   6   6        9.18       19.70     10.44 o 
  -1   6   6      230.24      209.24     17.00 o 
   0   6   6       51.10       61.75     13.77 o 
   1   6   6        0.39       -2.25      8.95 o 
   2   6   6      148.58      155.13     15.51 o 
   3   6   6       42.92       27.19     20.15 o 
   4   6   6      228.55      220.58     17.84 o 
   5   6   6       40.66       53.24     14.52 o 
   6   6   6      201.10      206.97     27.12 o 
   7   6   6      229.56      212.64     19.62 o 
  -8   7   6       11.45       -4.57     15.22 o 
  -7   7   6        7.29       19.84     15.88 o 
  -6   7   6       44.04       22.25     18.65 o 
  -5   7   6       71.20       43.11     12.63 o 
  -4   7   6       70.35       55.61     12.84 o 
  -3   7   6       35.29       44.21     12.53 o 
  -2   7   6       62.33       59.93     12.49 o 
  -1   7   6      221.68      234.62     19.26 o 
   0   7   6       49.76       47.34     11.47 o 
   1   7   6       26.76       23.47     14.26 o 
   2   7   6        5.50       16.44     14.28 o 
   3   7   6       42.74       41.11     15.60 o 
   4   7   6        8.84       -3.33     14.78 o 
   5   7   6      154.54      147.65     19.13 o 
  -5   8   6        0.28        0.95     22.83 o 
  -4   8   6       12.44      -20.22     13.48 o 
  -3   8   6       10.57       16.02     14.14 o 
  -2   8   6        0.17       -8.16     13.16 o 
  -1   8   6       45.78       56.97     14.29 o 
   0   8   6       58.13       55.48     17.34 o 
   1   8   6        8.36      -17.50     15.83 o 
   2   8   6        2.06       -7.65     16.05 o 
 -13   1   7       99.77      115.45     16.96 o 
 -12   1   7      154.11      201.73     17.70 o 
 -11   1   7      272.93      315.47     26.37 o 
 -10   1   7      473.21      547.76     19.82 o 
  -9   1   7        2.18        2.29      6.83 o 
  -8   1   7       39.69       46.43      6.87 o 
  -7   1   7      536.91      545.82     14.39 o 
  -6   1   7     2262.50     2173.56     34.58 o 
  -4   1   7     2656.73     2526.65     34.00 o 
  -3   1   7     9066.47     8613.29    109.36 o 
  -2   1   7     6550.89     6364.58     92.52 o 
  -1   1   7     1544.79     1331.95     24.08 o 
   0   1   7     1019.50      928.34     16.65 o 
   1   1   7      738.77      749.53     14.50 o 
   2   1   7     1193.02     1135.15     15.59 o 
   3   1   7      950.84      881.97     16.64 o 
   4   1   7     1738.10     1639.03     21.84 o 
   5   1   7     1618.15     1583.28     26.17 o 
   6   1   7      855.17      858.28     16.07 o 
   7   1   7      516.61      533.72     14.93 o 
   8   1   7       73.26       84.47      9.39 o 
   9   1   7      109.27      112.40     11.15 o 
  10   1   7        1.41       -5.53     11.25 o 
  11   1   7       23.29       25.50     12.73 o 
 -13   2   7        4.68       15.41     14.79 o 
 -12   2   7        0.07      -12.62     10.88 o 
 -11   2   7        2.78      -10.00      9.99 o 
 -10   2   7        1.25        4.50      9.55 o 
  -9   2   7        8.79        7.74      7.25 o 
  -8   2   7      158.68      209.09      9.38 o 
  -7   2   7      869.47      885.43     18.20 o 
  -6   2   7      414.34      367.23     10.95 o 
  -5   2   7      181.42      218.15      8.00 o 
  -4   2   7       13.57        6.39      3.47 o 
  -3   2   7       34.87       36.77      4.22 o 
  -2   2   7     1376.68     1258.64     23.86 o 
  -1   2   7     2347.74     2287.48     41.36 o 
   0   2   7     1081.31     1041.11     20.44 o 
   1   2   7      517.33      425.70      9.40 o 
   2   2   7      976.25      977.32     15.88 o 
   3   2   7      195.86      206.34      6.25 o 
   4   2   7       48.52       55.27      5.48 o 
   5   2   7       75.56       75.84      9.91 o 
   6   2   7      335.32      345.92     10.90 o 
   7   2   7       93.89      106.07      8.18 o 
   8   2   7       67.26       89.69     11.10 o 
   9   2   7       81.01       87.94     12.12 o 
  10   2   7        0.52       11.65     11.63 o 
 -13   3   7        7.08       -0.35     15.25 o 
 -12   3   7       17.58       -1.72     11.68 o 
 -11   3   7       12.36        6.18     14.63 o 
 -10   3   7       36.04       38.75     15.05 o 
  -9   3   7        1.09        8.74      9.26 o 
  -8   3   7        1.35       -1.62      6.84 o 
  -7   3   7        7.88        6.89      6.43 o 
  -6   3   7      226.29      226.48      9.04 o 
  -5   3   7     1720.71     1697.05     32.16 o 
  -4   3   7     2257.49     2278.70     35.74 o 
  -3   3   7     1445.85     1419.22     23.85 o 
  -2   3   7     1373.95     1391.62     35.39 o 
  -1   3   7     1564.64     1590.94     39.23 o 
   0   3   7     1193.45     1097.38     65.51 o 
   1   3   7       95.02      120.47      7.23 o 
   2   3   7      636.80      759.93     15.78 o 
   3   3   7        1.78        3.39      7.81 o 
   4   3   7       94.55       92.66      7.50 o 
   5   3   7      300.61      260.89     10.48 o 
   6   3   7      635.46      596.74     15.74 o 
   7   3   7      147.96      131.81     11.08 o 
   8   3   7      218.73      212.08     13.32 o 
   9   3   7       78.83      102.07     12.55 o 
  10   3   7        3.28      -10.15     11.52 o 
 -12   4   7        1.05       -5.00      9.90 o 
 -11   4   7        0.16        6.17     11.28 o 
 -10   4   7       66.08       60.95     11.54 o 
  -9   4   7      233.10      267.51     14.34 o 
  -8   4   7      234.32      287.76     11.89 o 
  -7   4   7      201.24      263.60     11.02 o 
  -6   4   7      205.49      213.70     11.80 o 
  -5   4   7      113.11       99.87      9.35 o 
  -4   4   7        3.26        7.30      5.14 o 
  -3   4   7        1.08        3.46      7.08 o 
  -2   4   7     1307.37     1340.45     29.31 o 
  -1   4   7       66.27       57.78      9.91 o 
   0   4   7      314.11      220.23     71.57 o 
   1   4   7     3914.57     4016.20     70.96 o 
   2   4   7      406.93      346.78     17.02 o 
   3   4   7       57.33        9.19     10.29 o 
   4   4   7      429.24      394.37     37.37 o 
   5   4   7      232.91      249.31     19.11 o 
   6   4   7      355.25      353.62     15.04 o 
   7   4   7      284.40      329.84     17.40 o 
   8   4   7      120.65      141.42     12.94 o 
   9   4   7       38.98       74.09     12.77 o 
 -11   5   7        0.70       13.37     11.76 o 
 -10   5   7        0.00       -9.01     16.14 o 
  -9   5   7        0.22        8.57     13.51 o 
  -8   5   7       52.64       47.04     18.49 o 
  -7   5   7       59.61       68.04     10.87 o 
  -6   5   7      118.25       96.19     14.16 o 
  -5   5   7       10.68       10.15      9.17 o 
  -4   5   7        5.36        2.49      8.59 o 
  -3   5   7       65.70       33.65     13.84 o 
  -2   5   7      593.59      647.63     19.89 o 
  -1   5   7       84.20      107.64     18.11 o 
   0   5   7       32.86       33.83     10.66 o 
   1   5   7      784.33      792.87     44.95 o 
   2   5   7      471.39      451.17     38.08 o 
   3   5   7        1.48       22.16     11.21 o 
   4   5   7      166.03      171.42     35.88 o 
   5   5   7       15.80        6.59     14.63 o 
   6   5   7       17.29        7.47     12.68 o 
   7   5   7      146.51      142.47     16.52 o 
   8   5   7      161.04      134.62     17.26 o 
  -9   6   7        2.56       -9.35     13.99 o 
  -8   6   7        8.57        0.52     16.70 o 
  -7   6   7      438.33      460.81     23.58 o 
  -6   6   7       96.17      110.41     12.83 o 
  -5   6   7       25.86       35.22     11.32 o 
  -4   6   7        7.31       19.22     10.91 o 
  -3   6   7        0.84        2.74     12.63 o 
  -2   6   7      112.45      112.89     12.41 o 
  -1   6   7      620.47      706.00     29.03 o 
   0   6   7      193.41      208.43     13.00 o 
   1   6   7      257.23      261.02     13.77 o 
   2   6   7      248.39      248.92     17.74 o 
   3   6   7      171.63      147.76     15.94 o 
   4   6   7        6.02      -14.02     30.36 o 
   5   6   7        0.90      -13.48     13.42 o 
   6   6   7        1.12       14.54     14.65 o 
   7   6   7       74.35       76.79     24.01 o 
  -8   7   7        4.74       -2.49     21.70 o 
  -7   7   7        0.03      -19.87     15.53 o 
  -6   7   7       77.19       87.20     17.69 o 
  -5   7   7       20.26        2.20     12.29 o 
  -4   7   7      235.37      182.44     15.54 o 
  -3   7   7      101.80      107.61     14.04 o 
  -2   7   7       29.41       36.95     12.64 o 
  -1   7   7      317.72      289.56     32.33 o 
   0   7   7       13.37       16.50     11.20 o 
   1   7   7       16.72       10.35     14.35 o 
   2   7   7      153.61      168.06     18.38 o 
   3   7   7       80.06      122.04     21.02 o 
   4   7   7       37.63       22.63     28.45 o 
   5   7   7       19.42       -3.45     16.09 o 
  -4   8   7        1.54      -21.00     14.00 o 
  -3   8   7        0.11       -8.73     13.87 o 
  -2   8   7        0.76       -9.57     13.72 o 
  -1   8   7        1.71      -19.72     13.15 o 
   0   8   7        6.19        1.15     16.56 o 
   1   8   7      162.50      156.16     20.02 o 
 -13   0   8        0.06      -22.62     19.26 o 
 -12   0   8       50.78       36.48     19.21 o 
 -11   0   8      248.35      248.65     19.71 o 
 -10   0   8      409.95      429.27     20.18 o 
  -9   0   8      788.86      789.08     25.39 o 
  -8   0   8     1573.08     1440.21     36.48 o 
  -7   0   8     4359.69     4345.41     92.25 o 
  -5   0   8      428.66      472.57     15.82 o 
  -4   0   8      186.85      202.45     11.85 o 
  -3   0   8     9359.74     9740.91    198.47 o 
  -2   0   8    18293.01    17983.65    362.63 o 
  -1   0   8      320.61      271.21     12.17 o 
   0   0   8     7276.14     6737.66    138.83 o 
   1   0   8     5314.47     4844.75    101.29 o 
   2   0   8       45.49       57.41      9.95 o 
   3   0   8      768.35      869.00     18.83 o 
   4   0   8       69.24       42.72      6.34 o 
   5   0   8        6.96        9.84      6.46 o 
   6   0   8      120.65      118.30     11.95 o 
   7   0   8      155.11      166.49     14.14 o 
   8   0   8      755.77      745.82     26.44 o 
   9   0   8       98.25      110.51     15.42 o 
  10   0   8       78.70      127.63     19.01 o 
 -13   1   8       18.48       27.60     14.95 o 
 -12   1   8       28.49       32.75     11.05 o 
 -11   1   8       43.24       75.11     11.04 o 
 -10   1   8       46.25       54.07      8.57 o 
  -9   1   8        5.41        6.07      7.04 o 
  -8   1   8      342.29      355.69     12.22 o 
  -7   1   8        1.25        5.29      5.51 o 
  -6   1   8      203.29      173.19     21.23 o 
  -5   1   8       55.51       53.31      5.43 o 
  -4   1   8        2.14        3.98      3.39 o 
  -3   1   8      590.04      568.44     10.04 o 
  -2   1   8      464.39      535.59     12.17 o 
  -1   1   8      936.03      920.97     17.12 o 
   0   1   8     1736.72     1736.14     28.24 o 
   1   1   8      346.41      484.84      8.53 o 
   2   1   8     2593.56     2443.83     30.45 o 
   3   1   8      396.64      367.42      8.98 o 
   4   1   8      137.50      165.66      6.03 o 
   5   1   8      910.53     1000.37     17.41 o 
   6   1   8        2.46       12.20      6.14 o 
   7   1   8      736.80      697.04     17.49 o 
   8   1   8       13.53        9.76      8.63 o 
   9   1   8       12.02        3.99     10.82 o 
  10   1   8       37.86       36.92     12.28 o 
 -13   2   8       34.45       16.65     15.10 o 
 -12   2   8       11.51       13.26     11.25 o 
 -11   2   8       10.24        8.01     10.30 o 
 -10   2   8      298.89      309.27     14.60 o 
  -9   2   8      443.93      449.87     14.41 o 
  -8   2   8      786.34      733.29     17.03 o 
  -7   2   8      509.73      464.32     12.99 o 
  -6   2   8      385.29      350.96     10.81 o 
  -5   2   8       68.54       60.82      5.72 o 
  -4   2   8      124.43      128.62      5.19 o 
  -3   2   8      527.18      519.94     11.60 o 
  -2   2   8     1049.14     1005.55     17.78 o 
  -1   2   8     2138.97     2039.59     37.90 o 
   0   2   8     4791.24     4800.05     70.01 o 
   1   2   8     3823.96     3948.72     52.61 o 
   2   2   8     1785.56     1701.53     25.00 o 
   3   2   8      886.06      855.50     14.59 o 
   4   2   8      489.81      502.29     11.72 o 
   5   2   8      147.09      153.55      8.59 o 
   6   2   8     1639.86     1485.47     26.23 o 
   7   2   8       24.54       23.16      8.25 o 
   8   2   8       15.65        8.91      8.91 o 
   9   2   8      108.34      119.94     13.02 o 
  10   2   8        1.68        0.49     14.56 o 
 -12   3   8      123.66      165.40     22.62 o 
 -11   3   8        8.67       24.26     11.08 o 
 -10   3   8       21.49        3.75      9.70 o 
  -9   3   8       18.02       19.78      7.99 o 
  -8   3   8        2.27        7.83      7.24 o 
  -7   3   8      157.27      188.30      9.27 o 
  -6   3   8      640.85      663.18     15.56 o 
  -5   3   8      290.67      296.40     11.80 o 
  -4   3   8      970.39      961.38     21.12 o 
  -3   3   8      623.94      587.86     13.04 o 
  -2   3   8       36.74       29.83      5.07 o 
  -1   3   8       51.80       49.58      6.76 o 
   0   3   8      217.65      206.55      9.39 o 
   1   3   8     3312.63     3531.98     53.73 o 
   2   3   8      179.62      178.11      7.08 o 
   3   3   8      168.85      166.13      8.59 o 
   4   3   8      988.93     1008.69     25.68 o 
   5   3   8        4.27        3.98      6.45 o 
   6   3   8        2.45        3.80      7.05 o 
   7   3   8      131.98      151.69     13.22 o 
   8   3   8       13.02       -1.14     10.26 o 
   9   3   8      108.65      131.19     13.45 o 
 -12   4   8       21.47       18.95     17.24 o 
 -11   4   8       91.69       72.65     12.67 o 
 -10   4   8       56.45       25.80     12.28 o 
  -9   4   8        1.18       -1.07     10.23 o 
  -8   4   8      118.13       97.26      9.48 o 
  -7   4   8       39.75       46.76     13.51 o 
  -6   4   8       25.15        9.34      8.45 o 
  -5   4   8       21.73       23.86      8.19 o 
  -4   4   8        3.16        0.41      7.49 o 
  -3   4   8        3.85       15.74      5.87 o 
  -2   4   8      199.98      225.06     16.17 o 
  -1   4   8      342.73      344.55     17.24 o 
   0   4   8      695.10      735.55     23.43 o 
   1   4   8      162.14      162.18      9.61 o 
   2   4   8     1081.94      989.41     22.91 o 
   3   4   8      549.64      548.62     31.42 o 
   4   4   8       24.23       15.38     10.37 o 
   5   4   8      163.12      177.79     14.83 o 
   6   4   8      266.76      276.32     18.89 o 
   7   4   8       15.75        3.65     12.45 o 
   8   4   8       95.99       65.53     10.37 o 
   9   4   8        1.10      -10.21     11.58 o 
 -11   5   8       28.20       22.52     10.78 o 
 -10   5   8       51.12       57.99     12.64 o 
  -9   5   8        0.25       26.32     14.33 o 
  -8   5   8       71.68       41.29     15.00 o 
  -7   5   8       27.26       21.47     10.45 o 
  -6   5   8      302.56      298.70     14.63 o 
  -5   5   8      429.69      449.81     31.14 o 
  -4   5   8      271.42      345.94     15.00 o 
  -3   5   8      507.86      486.04     18.10 o 
  -2   5   8       60.71       55.24      9.76 o 
  -1   5   8        2.07        7.57     11.36 o 
   0   5   8        1.60        0.73      7.05 o 
   1   5   8      273.52      268.58     12.55 o 
   2   5   8      679.50      770.38     27.11 o 
   3   5   8      431.07      458.32     21.60 o 
   4   5   8      196.08      214.67     16.51 o 
   5   5   8      677.06      648.43     25.94 o 
   6   5   8       94.30       94.78     22.89 o 
   7   5   8        3.53       -4.51     13.49 o 
   8   5   8        1.40      -18.06     14.20 o 
  -9   6   8       53.04       46.65     15.72 o 
  -8   6   8        2.02        6.42     14.13 o 
  -7   6   8       67.94       89.75     13.07 o 
  -6   6   8       46.55       37.10     11.58 o 
  -5   6   8       11.40        1.32     10.35 o 
  -4   6   8       67.57       46.45     11.78 o 
  -3   6   8       76.02       72.17     11.23 o 
  -2   6   8       31.59       69.87     20.61 o 
  -1   6   8       17.17        1.57     14.66 o 
   0   6   8        0.38      -10.73      9.54 o 
   1   6   8       16.02       -9.31     13.18 o 
   2   6   8      398.60      418.14     22.06 o 
   3   6   8       58.76       63.79     14.45 o 
   4   6   8      188.09      197.74     18.37 o 
   5   6   8      253.54      221.26     19.23 o 
   6   6   8       17.48       26.17     15.26 o 
  -7   7   8       40.54       46.76     17.29 o 
  -6   7   8        0.69        4.33     13.25 o 
  -5   7   8       22.38       22.70     13.04 o 
  -4   7   8       62.57       57.34     32.54 o 
  -3   7   8      178.56      185.36     15.97 o 
  -2   7   8        7.92       22.24     12.89 o 
  -1   7   8       23.73       11.63     15.96 o 
   0   7   8        2.48       -3.03     11.23 o 
   1   7   8       70.58       81.34     16.52 o 
   2   7   8        4.26        1.92     17.24 o 
   3   7   8      186.93      213.39     19.72 o 
   4   7   8      167.96      141.65     18.97 o 
  -3   8   8       80.93       84.76     19.84 o 
  -2   8   8       22.43        7.41     14.63 o 
  -1   8   8       28.11       11.86     11.81 o 
   0   8   8       16.47       25.89     17.50 o 
 -13   1   9       11.35       30.70     14.63 o 
 -12   1   9      143.03      202.80     14.14 o 
 -11   1   9        6.48        2.39     10.37 o 
 -10   1   9      106.06       99.04      9.32 o 
  -9   1   9      146.94      157.05      9.47 o 
  -8   1   9      432.80      455.49     13.43 o 
  -7   1   9     1964.84     1846.45     30.95 o 
  -6   1   9      993.27      913.34     17.77 o 
  -5   1   9     2077.85     1854.49     26.51 o 
  -4   1   9     5181.36     4602.92     60.12 o 
  -3   1   9     1252.66     1053.63     18.46 o 
  -2   1   9       11.22        4.07      4.71 o 
  -1   1   9      587.41      642.23     14.16 o 
   0   1   9     2791.51     2631.01     41.21 o 
   1   1   9     3402.88     3152.93     42.65 o 
   2   1   9     1199.32     1081.65     15.60 o 
   3   1   9     1753.39     1655.05     24.20 o 
   4   1   9     2106.80     2169.94     31.14 o 
   5   1   9      121.62      130.15      7.33 o 
   6   1   9       21.87       36.10      7.73 o 
   7   1   9      125.28      165.32     10.52 o 
   8   1   9       60.49       45.29      9.42 o 
   9   1   9        2.41       -2.70      9.73 o 
  10   1   9        6.10        4.15     13.66 o 
 -13   2   9        0.00       -6.84     11.75 o 
 -12   2   9        2.08        5.38     11.17 o 
 -11   2   9       38.97       20.16     11.00 o 
 -10   2   9      137.12      186.20     10.96 o 
  -9   2   9       48.34       71.78      8.65 o 
  -8   2   9       89.93      118.67      8.60 o 
  -7   2   9      666.68      685.59     22.87 o 
  -6   2   9       34.38       32.75      9.58 o 
  -5   2   9       16.75       13.44      4.20 o 
  -4   2   9      195.49      198.20      7.30 o 
  -3   2   9     2439.42     2334.24     38.47 o 
  -2   2   9       38.83       34.72      4.58 o 
  -1   2   9      181.94      160.25      7.48 o 
   0   2   9     1349.81     1253.00     31.53 o 
   1   2   9        0.36        1.04      4.47 o 
   2   2   9       19.13       25.08      6.47 o 
   3   2   9      185.16      176.06      7.24 o 
   4   2   9       13.66        4.95      5.60 o 
   5   2   9      326.13      325.32     11.66 o 
   6   2   9      109.08      145.48      9.41 o 
   7   2   9       88.47      112.73      9.94 o 
   8   2   9      161.30      201.95     11.94 o 
   9   2   9        0.03       -7.50     15.22 o 
 -12   3   9        0.89       -2.59     11.52 o 
 -11   3   9       11.28        6.24     11.18 o 
 -10   3   9        0.32       15.01      9.96 o 
  -9   3   9        6.49       16.67      8.13 o 
  -8   3   9       20.91       23.85      7.71 o 
  -7   3   9      231.43      225.22     10.01 o 
  -6   3   9      930.42      843.42     19.35 o 
  -5   3   9      595.05      550.49     37.21 o 
  -4   3   9      808.09      797.53     16.35 o 
  -3   3   9     1353.34     1204.72     21.56 o 
  -2   3   9      365.37      317.21     10.11 o 
  -1   3   9        2.74        4.08      6.38 o 
   0   3   9        1.36       10.20      7.36 o 
   1   3   9       78.37       80.25      6.87 o 
   2   3   9     1022.17     1035.71     18.13 o 
   3   3   9      331.20      300.81     11.06 o 
   4   3   9      463.15      446.04     13.97 o 
   5   3   9      560.21      558.14     14.19 o 
   6   3   9      524.24      510.61     14.11 o 
   7   3   9      147.22      146.06      9.58 o 
   8   3   9       10.58       14.03     11.19 o 
   9   3   9        7.51       -5.55     16.68 o 
 -12   4   9       12.60       12.71     12.64 o 
 -11   4   9       26.08       49.52     12.43 o 
 -10   4   9      163.49      201.23     14.25 o 
  -9   4   9      379.42      471.59     33.98 o 
  -8   4   9       77.27      119.52     10.34 o 
  -7   4   9       23.42       26.19      9.71 o 
  -6   4   9        5.33       -8.98      8.42 o 
  -5   4   9      242.71      251.82     12.48 o 
  -4   4   9      175.72      182.01     10.96 o 
  -3   4   9      709.59      671.50     30.52 o 
  -2   4   9     1073.03      959.05     52.52 o 
  -1   4   9      798.95      753.78     20.53 o 
   0   4   9      540.33      558.65     22.90 o 
   1   4   9        3.26       -9.33      6.22 o 
   2   4   9       20.73       10.22      7.81 o 
   3   4   9        2.93        0.72      8.32 o 
   4   4   9      669.50      689.56     20.47 o 
   5   4   9      876.93      913.59     21.35 o 
   6   4   9       60.96       63.64      9.93 o 
   7   4   9      199.05      264.20     16.50 o 
   8   4   9        9.25       13.05     11.46 o 
 -11   5   9        0.11       -6.89     12.25 o 
 -10   5   9        2.30       12.06     15.26 o 
  -9   5   9       89.73       83.01     15.89 o 
  -8   5   9       57.50       23.27     11.05 o 
  -7   5   9        7.13       12.44     14.91 o 
  -6   5   9       74.56       54.36     10.72 o 
  -5   5   9       91.14       69.25     10.75 o 
  -4   5   9       62.67       59.06     10.46 o 
  -3   5   9       27.40       23.73      7.65 o 
  -2   5   9      386.37      386.28     15.84 o 
  -1   5   9      108.80       99.13     13.94 o 
   0   5   9       29.91        4.56      9.25 o 
   1   5   9       42.81       37.39      9.54 o 
   2   5   9       28.23       15.42     11.32 o 
   3   5   9       92.18       92.28     14.38 o 
   4   5   9      169.59      148.19     15.32 o 
   5   5   9      171.39      144.24     16.02 o 
   6   5   9      158.69      190.77     20.87 o 
   7   5   9        3.28       18.89     11.81 o 
  -9   6   9       91.32       81.87     14.20 o 
  -8   6   9       12.85       16.16     14.72 o 
  -7   6   9       43.43       37.06     12.07 o 
  -6   6   9        5.90       10.35     11.23 o 
  -5   6   9       79.00       56.24     11.77 o 
  -4   6   9      146.40      156.52     16.05 o 
  -3   6   9      210.17      221.30     14.41 o 
  -2   6   9      148.41      172.98     13.60 o 
  -1   6   9      157.37      158.88     16.31 o 
   0   6   9       81.13       70.79     11.64 o 
   1   6   9      338.84      282.27     18.69 o 
   2   6   9        1.34       11.90     12.95 o 
   3   6   9       63.93       90.94     23.84 o 
   4   6   9       34.37       18.67     16.77 o 
   5   6   9       83.09      101.08     16.82 o 
   6   6   9      146.00      148.74     18.51 o 
  -7   7   9        0.32      -10.95     16.62 o 
  -6   7   9       24.23       17.21     13.89 o 
  -5   7   9        0.93      -13.03     12.98 o 
  -4   7   9       72.30       81.00     14.92 o 
  -3   7   9       73.30       54.50     14.33 o 
  -2   7   9        6.60       18.46     13.63 o 
  -1   7   9      106.38       76.55     13.78 o 
   0   7   9      446.56      457.49     26.02 o 
   1   7   9      140.34      142.36     19.84 o 
   2   7   9       16.17       -2.62     36.25 o 
   3   7   9       61.95       41.97     15.94 o 
   4   7   9        3.89        0.17     19.13 o 
 -13   0  10      140.13      132.51     23.90 o 
 -12   0  10      160.17      192.01     17.19 o 
 -11   0  10      302.68      373.16     19.51 o 
 -10   0  10      256.53      294.28     17.22 o 
  -9   0  10      328.60      341.78     17.36 o 
  -8   0  10      215.53      207.24     13.68 o 
  -7   0  10      486.71      537.99     19.29 o 
  -6   0  10      241.65      242.33     20.50 o 
  -5   0  10     1814.94     1802.41     41.20 o 
  -4   0  10    11058.01    10690.33    175.21 o 
  -3   0  10       85.97      162.90     19.51 o 
  -2   0  10       38.19       54.65      8.54 o 
  -1   0  10     7624.64     7294.93    151.13 o 
   0   0  10      229.04      182.82     13.86 o 
   1   0  10      183.84      213.64     19.86 o 
   2   0  10     1240.62     1345.24     48.64 o 
   3   0  10        5.28       -1.80      5.89 o 
   4   0  10     1002.17      818.77     19.69 o 
   5   0  10       41.46       20.18     10.17 o 
   6   0  10     1331.77     1366.78     36.39 o 
   7   0  10      646.36      721.43     26.15 o 
   8   0  10        5.04        2.74     19.80 o 
   9   0  10       77.10       82.92     23.78 o 
 -13   1  10        4.49      -13.24     13.54 o 
 -12   1  10       85.66       89.51     12.26 o 
 -11   1  10        5.28        0.06      8.60 o 
 -10   1  10        7.69       -1.16      7.85 o 
  -9   1  10        1.31       -0.31      7.27 o 
  -8   1  10       81.01      100.33      9.18 o 
  -7   1  10        6.08        9.67      5.83 o 
  -6   1  10      230.27      236.11      8.89 o 
  -5   1  10      100.71       84.99      5.12 o 
  -4   1  10      384.45      370.51      8.72 o 
  -3   1  10     1434.94     1513.85     26.17 o 
  -2   1  10      180.99      146.65      7.40 o 
  -1   1  10     1728.13     1687.86     28.58 o 
   0   1  10      576.83      590.20     14.12 o 
   1   1  10     1476.98     1467.30     24.80 o 
   2   1  10        8.32        8.26      3.98 o 
   3   1  10       11.73        6.61      4.09 o 
   4   1  10       24.91       27.51      5.82 o 
   5   1  10      667.86      598.88     13.62 o 
   6   1  10       32.86       25.33      8.11 o 
   7   1  10        6.68      -11.26      8.17 o 
   8   1  10       10.86       11.33     14.36 o 
   9   1  10        4.81       -9.97     15.22 o 
 -13   2  10        7.80        5.87     12.36 o 
 -12   2  10       71.85       73.56     12.49 o 
 -11   2  10      395.37      429.11     19.98 o 
 -10   2  10      216.66      228.65     11.85 o 
  -9   2  10      225.64      245.33     11.43 o 
  -8   2  10      387.24      383.22     13.44 o 
  -7   2  10       56.20       68.24     12.03 o 
  -6   2  10      503.32      513.26     13.30 o 
  -5   2  10        9.00       12.82      4.49 o 
  -4   2  10      823.50      863.92     16.99 o 
  -3   2  10     3735.82     3563.43     58.92 o 
  -2   2  10     3632.65     3425.81     51.88 o 
  -1   2  10     1330.36     1326.50     18.40 o 
   0   2  10     1084.63     1088.27     17.80 o 
   1   2  10      701.00      711.17     13.79 o 
   2   2  10        2.78        4.95      5.11 o 
   3   2  10       80.45       70.54      6.23 o 
   4   2  10      540.17      515.65     12.70 o 
   5   2  10      165.35      154.21      9.45 o 
   6   2  10       89.14       93.05      8.27 o 
   7   2  10       61.29       57.20      9.46 o 
   8   2  10       64.91       81.80     16.10 o 
   9   2  10       10.64        1.87     22.00 o 
 -12   3  10       31.89       30.93     12.40 o 
 -11   3  10        8.96        9.04     10.91 o 
 -10   3  10        0.72       -9.33      9.81 o 
  -9   3  10       43.24       54.23      9.28 o 
  -8   3  10        5.91       12.23      7.77 o 
  -7   3  10      202.15      262.54     10.77 o 
  -6   3  10      708.41      786.18     28.64 o 
  -5   3  10      368.17      415.83     19.32 o 
  -4   3  10      264.80      254.25      9.74 o 
  -3   3  10      147.09      147.23      7.43 o 
  -2   3  10      155.56      156.26      7.67 o 
  -1   3  10      316.31      297.60     10.21 o 
   0   3  10      735.74      646.52     17.02 o 
   1   3  10     1348.07     1284.74     21.25 o 
   2   3  10      412.56      393.03     11.09 o 
   3   3  10      379.39      408.44     20.07 o 
   4   3  10       21.12       33.36      8.07 o 
   5   3  10        0.40        0.00      7.04 o 
   6   3  10        3.34        9.06      7.69 o 
   7   3  10      398.97      422.36     15.45 o 
   8   3  10       60.45       73.79     22.78 o 
 -11   4  10       25.33       29.37     12.20 o 
 -10   4  10       87.93       90.87     12.58 o 
  -9   4  10       48.42       33.63      9.39 o 
  -8   4  10        7.69        1.67     10.10 o 
  -7   4  10      172.55      196.05     12.94 o 
  -6   4  10       42.29       53.12      9.84 o 
  -5   4  10      310.60      269.21     35.67 o 
  -4   4  10       49.87       35.55      7.50 o 
  -3   4  10      104.89      108.76     11.89 o 
  -2   4  10      587.72      593.54     21.85 o 
  -1   4  10      419.13      425.33     16.57 o 
   0   4  10     1317.89     1276.59     27.98 o 
   1   4  10      420.48      414.63     13.18 o 
   2   4  10      207.83      217.21     20.12 o 
   3   4  10      140.76      120.82     10.91 o 
   4   4  10        0.14       -2.85      9.11 o 
   5   4  10      103.38       78.79      9.95 o 
   6   4  10      156.20      119.11     11.32 o 
   7   4  10       52.25       39.73     12.02 o 
   8   4  10       73.20       61.38     23.45 o 
 -10   5  10      130.53      128.04     18.04 o 
  -9   5  10       46.39       41.52     15.40 o 
  -8   5  10        2.16       -6.39     10.85 o 
  -7   5  10      414.97      449.39     39.30 o 
  -6   5  10       91.88      113.32     14.64 o 
  -5   5  10       16.34       37.08     10.33 o 
  -4   5  10      215.82      225.24     13.47 o 
  -3   5  10        8.78       14.41     11.14 o 
  -2   5  10      143.01      157.34     15.07 o 
  -1   5  10      576.12      659.11     21.41 o 
   0   5  10      393.17      410.09     16.76 o 
   1   5  10      594.93      589.67     19.84 o 
   2   5  10      163.01      161.04     12.33 o 
   3   5  10      141.53      128.53     12.17 o 
   4   5  10       70.53       57.61     11.22 o 
   5   5  10        4.83       20.16     15.22 o 
   6   5  10        2.32       13.15     11.76 o 
   7   5  10        1.95       -0.21     12.15 o 
  -9   6  10       45.86       54.92     16.87 o 
  -8   6  10        4.56        9.80     14.86 o 
  -7   6  10        7.25        6.64     11.93 o 
  -6   6  10       23.96       20.61     11.61 o 
  -5   6  10       14.92       22.70     11.47 o 
  -4   6  10       97.89      103.71     12.82 o 
  -3   6  10      123.50       84.23     12.55 o 
  -2   6  10       71.06       59.47     12.92 o 
  -1   6  10       46.56       42.57     10.65 o 
   0   6  10      302.72      328.63     33.55 o 
   1   6  10      136.08      173.03     16.67 o 
   2   6  10        5.21      -10.63     12.91 o 
   3   6  10      159.69      154.41     17.26 o 
   4   6  10      210.61      173.12     18.52 o 
   5   6  10        0.37       -5.74     14.82 o 
  -6   7  10       10.03       21.24     14.72 o 
  -5   7  10       67.25       82.85     15.56 o 
  -4   7  10       10.58       10.85     13.91 o 
  -3   7  10       16.72       16.07     14.09 o 
  -2   7  10       12.17        7.38     17.58 o 
  -1   7  10        2.21       12.24     11.06 o 
   0   7  10       11.54       20.55     15.55 o 
   1   7  10      292.84      296.91     28.24 o 
   2   7  10       75.61       70.78     16.94 o 
   3   7  10       79.06       44.49     20.63 o 
 -13   1  11        3.14       -6.84     11.65 o 
 -12   1  11       68.03       51.44     11.75 o 
 -11   1  11       82.15       94.03     10.09 o 
 -10   1  11       53.90       50.33      8.84 o 
  -9   1  11      605.63      624.42     16.48 o 
  -8   1  11      634.67      435.31     57.87 o 
  -7   1  11      573.83      492.77     13.44 o 
  -6   1  11     1108.72      988.21     19.18 o 
  -5   1  11      618.02      517.02     14.03 o 
  -4   1  11       41.22       37.69      4.38 o 
  -3   1  11       35.40       33.21      6.39 o 
  -2   1  11     1382.27     1343.20     24.40 o 
  -1   1  11     1218.01     1143.31     21.82 o 
   0   1  11     2974.87     2853.88     45.36 o 
   1   1  11      443.51      435.83     15.51 o 
   2   1  11     1139.09     1174.11     22.74 o 
   3   1  11      405.09      459.90     33.01 o 
   4   1  11       18.08       37.05      9.25 o 
   5   1  11      347.11      403.48     19.92 o 
   6   1  11       32.57       12.03     13.23 o 
   7   1  11       15.49       13.77     14.17 o 
   8   1  11        2.60        7.02     15.46 o 
   9   1  11       39.69       53.17     17.47 o 
 -13   2  11        0.69       22.02     12.53 o 
 -12   2  11        1.66        7.61     11.45 o 
 -11   2  11      191.61      247.78     17.44 o 
 -10   2  11       45.35       68.11      9.70 o 
  -9   2  11       28.53       29.80     10.09 o 
  -8   2  11      210.00      232.66     20.13 o 
  -7   2  11       48.18       60.02      7.54 o 
  -6   2  11      253.74      255.74      9.86 o 
  -5   2  11      686.75      661.20     15.02 o 
  -4   2  11      607.83      577.92     19.47 o 
  -3   2  11      403.66      363.10     10.64 o 
  -2   2  11      372.34      360.70     14.23 o 
  -1   2  11       68.35       66.35      7.13 o 
   0   2  11        5.31        5.00      6.36 o 
   1   2  11      256.23      257.37     10.30 o 
   2   2  11      481.66      482.75     14.47 o 
   3   2  11      653.30      609.64     19.34 o 
   4   2  11      248.94      275.16     13.73 o 
   5   2  11      456.62      513.80     24.50 o 
   6   2  11        7.19       11.47     13.79 o 
   7   2  11        0.02        3.78     14.60 o 
   8   2  11        0.77      -18.14     15.10 o 
 -12   3  11       21.68       27.36     12.39 o 
 -11   3  11       15.68        8.76     11.11 o 
 -10   3  11       11.54       -6.92      8.72 o 
  -9   3  11        4.83        2.44      8.41 o 
  -8   3  11      529.83      451.22     14.99 o 
  -6   3  11     1001.08      953.26     23.82 o 
  -5   3  11      891.65      826.48     21.37 o 
  -4   3  11       28.84       26.41      6.28 o 
  -3   3  11       14.08       11.86      6.16 o 
  -2   3  11      264.60      280.33      9.93 o 
  -1   3  11      646.81      699.29     15.85 o 
   0   3  11      542.90      540.62     15.96 o 
   1   3  11     1046.99     1082.22     22.48 o 
   2   3  11     1009.74      983.92     25.56 o 
   3   3  11      298.67      281.44     14.70 o 
   4   3  11      355.96      381.11     16.68 o 
   5   3  11       32.99       50.56     11.64 o 
   6   3  11        8.55        7.19     11.32 o 
   7   3  11        0.57       -1.75     15.41 o 
   8   3  11      121.91      121.76     25.36 o 
 -11   4  11      195.87      231.14     15.97 o 
 -10   4  11        6.50       25.16     11.45 o 
  -9   4  11       13.66      -13.04      8.69 o 
  -8   4  11        8.15       23.14     11.77 o 
  -7   4  11      505.93      463.70     17.92 o 
  -6   4  11      297.15      354.40     20.29 o 
  -5   4  11        5.00        5.70      9.12 o 
  -4   4  11      138.20      151.39     11.15 o 
  -3   4  11      929.26      896.59     19.25 o 
  -2   4  11        3.52       12.25      7.00 o 
  -1   4  11        7.87        5.47      6.82 o 
   0   4  11      165.68      152.91     10.49 o 
   1   4  11      241.28      285.24     11.44 o 
   2   4  11      133.36      152.89     16.37 o 
   3   4  11      491.75      521.65     42.12 o 
   4   4  11      381.29      424.96     32.99 o 
   5   4  11      192.17      221.04     19.15 o 
   6   4  11       44.12       58.78     13.39 o 
   7   4  11        9.28       -7.15     30.69 o 
 -10   5  11       69.45       47.01     16.88 o 
  -9   5  11       30.28       42.89     15.26 o 
  -8   5  11       24.97        4.76     11.60 o 
  -7   5  11        7.20        5.42     10.77 o 
  -6   5  11       20.56       14.06     10.79 o 
  -5   5  11       24.42       26.77     10.47 o 
  -4   5  11      270.71      254.86     19.02 o 
  -3   5  11       10.54        0.68      8.17 o 
  -2   5  11      165.75      175.95     10.63 o 
  -1   5  11       63.80       72.68     13.44 o 
   0   5  11      131.58      180.23     23.19 o 
   1   5  11       31.33       29.13     10.24 o 
   2   5  11       79.90       68.13     11.15 o 
   3   5  11      312.14      323.49     21.04 o 
   4   5  11      307.26      325.30     21.62 o 
   5   5  11       54.42       65.22     20.67 o 
   6   5  11       85.72      100.94     18.10 o 
  -8   6  11        0.14       25.71     37.58 o 
  -7   6  11        0.62       -8.34     12.00 o 
  -6   6  11       99.75      101.96     13.59 o 
  -5   6  11       61.29       79.98     15.07 o 
  -4   6  11       97.96       93.67     12.95 o 
  -3   6  11      175.41      181.99     14.53 o 
  -2   6  11        5.54       10.71     11.33 o 
  -1   6  11      353.31      322.75     14.95 o 
   0   6  11       48.23       46.09     12.06 o 
   1   6  11      136.07      188.80     23.38 o 
   2   6  11        2.61      -16.73     11.15 o 
   3   6  11      102.95      156.42     19.93 o 
   4   6  11      310.87      301.46     23.12 o 
  -6   7  11        4.35       -9.04     12.47 o 
  -5   7  11       57.40       59.40     13.95 o 
  -4   7  11       19.22       14.36     16.16 o 
  -3   7  11       55.36       55.55     15.74 o 
  -2   7  11       54.22       61.77     16.72 o 
  -1   7  11       62.21       62.04     13.67 o 
   0   7  11       44.47       50.77     17.45 o 
   1   7  11        0.62      -11.76     15.37 o 
   2   7  11        6.03        9.01     19.09 o 
 -13   0  12       14.55       21.29     19.55 o 
 -12   0  12       67.70      108.34     31.15 o 
 -11   0  12        5.66      -17.60     11.73 o 
 -10   0  12       93.17       89.46     13.25 o 
  -9   0  12       67.44       72.83     12.78 o 
  -8   0  12      103.14      103.31     11.71 o 
  -7   0  12      212.31      219.17     13.05 o 
  -6   0  12      324.47      314.45     24.53 o 
  -5   0  12     1635.51     1518.63     57.19 o 
  -4   0  12     1910.07     1671.05     41.56 o 
  -3   0  12      995.26      919.77     27.56 o 
  -2   0  12     1770.46     1680.57     41.75 o 
  -1   0  12      328.16      361.80     17.51 o 
   0   0  12        3.92       10.40     14.55 o 
   1   0  12       66.81       53.88     10.33 o 
   3   0  12      281.02      307.71     16.19 o 
   4   0  12      964.47      972.48     44.12 o 
   5   0  12       54.80       52.04     19.13 o 
   6   0  12       53.93       76.28     21.29 o 
   7   0  12      253.22      285.65     28.55 o 
   8   0  12        0.03        7.22     22.66 o 
 -13   1  12       10.03       -2.68     11.86 o 
 -12   1  12        5.40        0.40      9.65 o 
 -11   1  12        0.09       11.16      8.90 o 
 -10   1  12      245.22      293.46     12.38 o 
  -9   1  12      281.73      324.66     19.66 o 
  -8   1  12       40.36       57.07      7.81 o 
  -7   1  12       88.55      101.16      7.74 o 
  -6   1  12        0.09        7.05     11.06 o 
  -5   1  12      244.04      228.07     11.46 o 
  -4   1  12       96.68       96.90      9.17 o 
  -3   1  12      112.44      126.50      8.38 o 
  -2   1  12       43.39       39.38      6.98 o 
  -1   1  12      656.71      586.85     15.31 o 
   0   1  12      135.05      137.03      9.13 o 
   1   1  12       18.61       13.32      5.62 o 
   2   1  12        2.35        6.00      7.23 o 
   3   1  12       24.97       22.65      7.81 o 
   4   1  12        1.20        1.37      9.50 o 
   5   1  12      328.50      339.49     19.74 o 
   6   1  12      110.24       94.51     17.18 o 
   7   1  12        1.18      -11.66     14.44 o 
   8   1  12        2.34      -21.11     15.77 o 
 -12   2  12      101.35      106.07     13.37 o 
 -11   2  12       46.12       44.03     10.17 o 
 -10   2  12      186.47      199.09     11.70 o 
  -9   2  12      156.76      113.99     35.13 o 
  -8   2  12      523.81      483.55     14.83 o 
  -7   2  12      168.04      162.54      9.30 o 
  -6   2  12     1022.69     1007.31     24.00 o 
  -5   2  12      276.74      262.35     11.92 o 
  -4   2  12      621.59      580.08     20.37 o 
  -3   2  12     1340.65     1231.50     27.66 o 
  -2   2  12      620.55      599.58     18.26 o 
  -1   2  12      476.77      437.11     22.54 o 
   0   2  12      283.79      277.71     13.76 o 
   1   2  12       38.09       42.37      8.00 o 
   2   2  12      888.35      837.10     19.33 o 
   3   2  12      171.87      153.19     12.23 o 
   4   2  12      718.07      737.20     22.49 o 
   5   2  12      673.77      709.67     37.66 o 
   6   2  12       30.73       66.72     23.36 o 
   7   2  12        3.96        7.85     15.59 o 
   8   2  12       24.64       14.74     21.33 o 
 -12   3  12       29.25       25.30     12.30 o 
 -11   3  12       52.94       83.09     12.69 o 
 -10   3  12        1.30       11.34      9.36 o 
  -9   3  12       31.70        6.58      8.63 o 
  -7   3  12      546.06      578.39     19.55 o 
  -6   3  12      109.57      111.43     10.73 o 
  -5   3  12      547.51      518.99     33.45 o 
  -4   3  12       31.26       35.13      8.73 o 
  -3   3  12     5032.56     4655.02     82.92 o 
  -2   3  12      110.42      135.91     10.44 o 
  -1   3  12      927.33      892.27     23.98 o 
   0   3  12     1083.75     1016.13     31.26 o 
   1   3  12       47.88       41.94      8.73 o 
   2   3  12        1.54       18.72     10.60 o 
   3   3  12       39.38       35.98     11.48 o 
   4   3  12      354.91      335.00     16.58 o 
   5   3  12       40.79       24.74     11.73 o 
   6   3  12        3.97       -1.57     12.17 o 
   7   3  12      203.68      225.41     20.79 o 
 -11   4  12       16.68       10.92     12.31 o 
 -10   4  12       14.27       14.68     11.50 o 
  -9   4  12        1.92      -11.18     11.18 o 
  -8   4  12       37.97       55.38     11.69 o 
  -7   4  12       82.46       96.00     15.68 o 
  -6   4  12       74.58       79.11     10.82 o 
  -5   4  12      240.27      219.70     19.30 o 
  -4   4  12     1220.29     1046.95     34.26 o 
  -3   4  12      173.82      159.29     11.52 o 
  -2   4  12      515.27      457.96     17.48 o 
  -1   4  12      402.34      390.05     18.69 o 
   0   4  12       69.19       34.30     21.44 o 
   1   4  12        8.36       16.39     13.39 o 
   2   4  12        2.43       11.27     13.70 o 
   3   4  12      382.21      398.56     39.51 o 
   4   4  12        2.45        6.34     12.43 o 
   5   4  12        2.91        5.79     12.89 o 
   6   4  12      200.63      194.38     22.57 o 
 -10   5  12        1.88       15.17     16.07 o 
  -9   5  12       63.52       76.34     13.78 o 
  -8   5  12       57.84       77.21     13.08 o 
  -7   5  12        0.96       -4.40     10.98 o 
  -6   5  12       47.02       55.24     16.26 o 
  -5   5  12        0.18       -0.40      8.42 o 
  -4   5  12      315.94      318.93     40.59 o 
  -3   5  12      166.53      189.93     47.35 o 
  -2   5  12        5.33       13.15     11.37 o 
  -1   5  12      397.47      429.60     18.60 o 
   0   5  12      184.21      171.99     15.82 o 
   1   5  12       91.19       83.53     25.59 o 
   2   5  12       27.55       35.94     16.35 o 
   3   5  12      114.89      108.67     21.81 o 
   4   5  12       13.90       -2.08     15.81 o 
   5   5  12       76.81      101.89     19.40 o 
  -8   6  12       14.02       15.93     13.16 o 
  -7   6  12        1.19      -17.57     12.01 o 
  -6   6  12        0.23       -7.36     11.97 o 
  -5   6  12       11.68      -17.13     11.42 o 
  -4   6  12       32.40       48.69     17.15 o 
  -3   6  12       13.26       16.35     15.89 o 
  -2   6  12      111.02      107.46     17.89 o 
  -1   6  12       12.07       -8.35     12.06 o 
   0   6  12      245.16      272.44     21.99 o 
   1   6  12      131.67      157.27     45.01 o 
   2   6  12      192.14      196.99     21.35 o 
   3   6  12       22.07       18.15     17.75 o 
  -4   7  12        0.17       -0.62     16.94 o 
  -3   7  12        2.15        3.43     16.67 o 
  -2   7  12      171.91      219.51     52.37 o 
  -1   7  12      176.66      174.14     34.15 o 
   0   7  12       13.90       14.21     19.98 o 
 -12   1  13       15.89       30.57     10.21 o 
 -11   1  13       40.17       40.42      9.60 o 
 -10   1  13      230.95      257.22     32.52 o 
  -9   1  13      187.37      149.39     17.02 o 
  -8   1  13      503.80      471.05     24.28 o 
  -7   1  13       63.71       58.09     13.70 o 
  -6   1  13        1.22        6.84      8.66 o 
  -5   1  13       18.06       10.70      8.65 o 
  -4   1  13     1101.99     1081.76     25.96 o 
  -3   1  13      457.70      481.97     24.43 o 
  -2   1  13     1220.71     1163.04     23.34 o 
  -1   1  13     1297.17     1290.83     25.01 o 
   0   1  13      734.79      751.68     23.64 o 
   1   1  13      387.74      435.19     16.95 o 
   2   1  13      517.33      607.91     17.11 o 
   3   1  13      107.96      148.89     12.20 o 
   4   1  13       16.90        4.28     10.16 o 
   5   1  13       50.26       44.75     14.63 o 
   6   1  13      190.56      220.42     19.06 o 
   7   1  13       61.59       39.09     19.01 o 
 -12   2  13       94.71       98.04     13.34 o 
 -11   2  13       34.35       32.55      9.93 o 
 -10   2  13       46.23       31.35      7.70 o 
  -9   2  13        3.20       -8.45     13.79 o 
  -8   2  13      448.12      489.91     25.03 o 
  -7   2  13      208.72      233.51     17.99 o 
  -6   2  13      146.98      160.31     28.55 o 
  -5   2  13      912.90      892.31     23.21 o 
  -4   2  13       84.94       78.15     10.67 o 
  -3   2  13       61.75       48.98      9.82 o 
  -2   2  13       98.16       90.91     11.23 o 
  -1   2  13      340.77      303.99     14.62 o 
   0   2  13      752.19      717.12     18.69 o 
   1   2  13      715.59      709.34     18.55 o 
   2   2  13       47.65       54.90     10.96 o 
   3   2  13      461.96      460.05     18.65 o 
   4   2  13       53.83       50.80     11.49 o 
   5   2  13      158.82      162.78     17.91 o 
   6   2  13        9.30       -1.24     17.87 o 
   7   2  13       78.78       65.29     18.11 o 
 -11   3  13       31.37       37.10     11.94 o 
 -10   3  13      252.60      224.20     14.63 o 
  -9   3  13      317.95      359.31     53.83 o 
  -8   3  13      152.76      170.64     48.29 o 
  -7   3  13      323.16      321.77     20.35 o 
  -6   3  13      103.66       79.38     14.80 o 
  -5   3  13      616.97      603.75     26.41 o 
  -4   3  13      482.86      498.30     18.39 o 
  -3   3  13      455.71      485.25     18.19 o 
  -2   3  13      798.53      842.88     26.66 o 
  -1   3  13       61.83       66.82     10.26 o 
   0   3  13      865.21      826.12     28.55 o 
   1   3  13      245.77      227.45     11.82 o 
   2   3  13        9.53       20.97     11.45 o 
   3   3  13      192.27      194.67     14.75 o 
   4   3  13       17.47       21.69     12.17 o 
   5   3  13       15.83      -15.53     14.84 o 
   6   3  13        5.84       -3.67     16.81 o 
 -11   4  13       26.92       30.52     14.55 o 
 -10   4  13       43.69       42.27     12.94 o 
  -9   4  13        0.31       10.63     16.15 o 
  -8   4  13      155.88      179.98     22.62 o 
  -7   4  13       18.96       44.43     15.17 o 
  -6   4  13      302.30      246.36     25.54 o 
  -5   4  13      919.95      907.09     40.11 o 
  -4   4  13       37.05       39.48     14.54 o 
  -3   4  13       50.41       73.18     10.73 o 
  -2   4  13     1303.67     1235.22     29.80 o 
  -1   4  13       38.42       52.52     10.76 o 
   0   4  13     1228.27     1294.95     61.32 o 
   1   4  13      189.42      216.44     47.12 o 
   2   4  13      207.92      192.21     18.13 o 
   3   4  13      980.30     1045.09     58.37 o 
   4   4  13       28.07       27.38     17.67 o 
   5   4  13        1.45      -18.55     12.97 o 
   6   4  13        0.88        3.19     13.83 o 
  -9   5  13        0.13       18.40     17.37 o 
  -8   5  13       11.06        5.62     27.43 o 
  -7   5  13        0.36        4.73     21.85 o 
  -6   5  13        0.43      -21.28     14.59 o 
  -5   5  13       85.33       83.59     16.94 o 
  -4   5  13      388.04      355.63     22.09 o 
  -3   5  13       13.48       36.70     15.38 o 
  -2   5  13       67.17       39.22     11.46 o 
  -1   5  13      100.62      115.92     19.21 o 
   0   5  13      127.16      119.35     24.09 o 
   1   5  13      277.46      323.91     21.93 o 
   2   5  13      516.29      507.47     92.13 o 
   3   5  13       39.28       23.73     17.19 o 
   4   5  13       17.92       10.76     33.12 o 
  -7   6  13       78.70       66.19     18.87 o 
  -6   6  13       26.99       31.28     18.09 o 
  -5   6  13       40.61       26.59     16.97 o 
  -4   6  13      109.96      112.78     18.81 o 
  -3   6  13       90.62       81.78     18.28 o 
  -2   6  13       21.59       36.15     16.70 o 
  -1   6  13       22.73       28.53     23.68 o 
   0   6  13        1.23       15.08     20.83 o 
   1   6  13      145.78      153.59     20.94 o 
   2   6  13      339.27      415.55     26.61 o 
 -12   0  14        3.61        6.72     23.32 o 
 -11   0  14        0.14      -30.19     20.13 o 
 -10   0  14        6.42       11.25     21.41 o 
  -9   0  14      140.80      158.20     25.19 o 
  -8   0  14      693.60      777.10     42.58 o 
  -7   0  14       67.18       67.73     20.71 o 
  -6   0  14     1687.47     1621.18     63.58 o 
  -5   0  14     1722.80     1700.91     44.12 o 
  -4   0  14       51.85       54.92     12.21 o 
  -3   0  14        6.88        0.22     13.40 o 
  -2   0  14       58.09       82.38     19.09 o 
  -1   0  14       11.87       -3.74     10.88 o 
   0   0  14      884.75      900.02     28.97 o 
   1   0  14      226.03      238.04     16.15 o 
   2   0  14     1340.17      758.67     34.32 o 
   3   0  14      549.15      598.03     24.82 o 
   4   0  14      108.41      151.97     23.66 o 
   5   0  14      203.25      246.51     27.68 o 
   6   0  14       20.87       41.71     23.49 o 
   7   0  14       24.43        0.91     24.15 o 
 -12   1  14        0.55       -0.66     16.52 o 
 -11   1  14        5.34       18.57     16.24 o 
 -10   1  14       14.03        5.77     21.00 o 
  -9   1  14       11.76       10.45     14.50 o 
  -8   1  14       22.09       -6.49     13.39 o 
  -7   1  14      243.54      238.25     18.57 o 
  -6   1  14       22.22       31.73      9.79 o 
  -5   1  14        4.09        6.22      9.29 o 
  -4   1  14      146.74      132.44     11.28 o 
  -3   1  14      538.26      518.06     20.53 o 
  -2   1  14      194.27      216.54     11.01 o 
  -1   1  14       15.00       18.96      8.09 o 
   0   1  14        1.09        5.47      7.98 o 
   1   1  14       12.62       18.07      7.82 o 
   2   1  14      764.72      704.08     19.02 o 
   3   1  14      121.35      114.27     16.15 o 
   4   1  14        4.37       -1.26     13.66 o 
   5   1  14       36.39       55.64     18.61 o 
   6   1  14       27.11        5.02     16.04 o 
   7   1  14        3.90      -19.54     16.59 o 
 -12   2  14        8.29        8.34     20.13 o 
 -11   2  14        0.04      -15.00     16.10 o 
 -10   2  14      211.42      227.09     20.81 o 
  -9   2  14       42.91       49.07     15.38 o 
  -8   2  14        4.59       14.18     14.27 o 
  -7   2  14      488.32      471.54     25.20 o 
  -6   2  14      567.56      557.18     25.67 o 
  -5   2  14       43.60       33.41     10.02 o 
  -4   2  14     1779.32     1538.18     33.96 o 
  -3   2  14      840.78      745.69     21.91 o 
  -2   2  14      140.44      159.92     14.50 o 
  -1   2  14      277.99      296.06     12.49 o 
   0   2  14     1372.50     1288.76     26.42 o 
   1   2  14      678.71      677.03     19.06 o 
   2   2  14      261.11      305.51     15.79 o 
   3   2  14      220.35      202.66     14.28 o 
   4   2  14       33.05       40.82     12.01 o 
   5   2  14       40.73        0.47     15.81 o 
   6   2  14       24.86       45.93     17.67 o 
 -11   3  14       59.63       86.67     19.13 o 
 -10   3  14       67.94       82.76     18.16 o 
  -9   3  14      407.88      441.22     24.84 o 
  -8   3  14      113.80       96.68     16.79 o 
  -7   3  14       26.99       55.23     15.06 o 
  -6   3  14        5.91       -4.43     13.50 o 
  -5   3  14     3873.27     3586.00     84.64 o 
  -4   3  14      231.13      229.80     14.81 o 
  -3   3  14      435.41      393.94     16.85 o 
  -2   3  14      663.33      621.50     20.88 o 
  -1   3  14       74.22       60.00     16.82 o 
   0   3  14     1186.64     1174.13     29.80 o 
   1   3  14      255.72      266.24     16.02 o 
   2   3  14       68.84       41.39     12.40 o 
   3   3  14      540.80      570.39     31.12 o 
   4   3  14        3.43       -0.82     12.33 o 
   5   3  14      155.13      187.84     23.32 o 
   6   3  14      204.95      200.28     26.91 o 
 -10   4  14        6.65       12.05     17.51 o 
  -9   4  14       16.85        4.48     26.79 o 
  -8   4  14      439.40      420.06     32.76 o 
  -7   4  14       54.32       49.25     16.20 o 
  -6   4  14       15.66        5.24     14.24 o 
  -5   4  14      488.71      460.70     23.95 o 
  -4   4  14        4.52       -9.08     13.83 o 
  -3   4  14       48.97       54.35     10.97 o 
  -2   4  14      176.66      163.03     12.89 o 
  -1   4  14        0.83        6.09     10.53 o 
   0   4  14       16.83       18.76     10.08 o 
   1   4  14        7.94        4.71     15.87 o 
   2   4  14       92.99       97.00     21.89 o 
   3   4  14       17.81       32.06     16.23 o 
   4   4  14      253.81      279.09     21.15 o 
   5   4  14      164.64      148.98     16.46 o 
  -9   5  14       87.06      136.12     42.64 o 
  -8   5  14        0.32      -19.54     22.91 o 
  -7   5  14        1.81      -14.00     15.93 o 
  -6   5  14        5.68        5.88     19.17 o 
  -5   5  14       10.59       28.61     16.08 o 
  -4   5  14       61.42       61.46     16.80 o 
  -3   5  14      586.42      577.97     31.33 o 
  -2   5  14       23.28       21.62     11.68 o 
  -1   5  14      243.89      224.79     15.60 o 
   0   5  14      167.31      133.32     26.71 o 
   1   5  14        1.09       -6.21     16.38 o 
   2   5  14        0.60       -3.40     31.60 o 
   3   5  14      126.49      150.37     20.53 o 
  -6   6  14        0.37      -19.48     17.43 o 
  -5   6  14        8.35       10.53     17.93 o 
  -4   6  14      122.92      119.97     19.78 o 
  -3   6  14       77.61       66.01     18.42 o 
  -2   6  14       54.35       31.66     17.63 o 
  -1   6  14      121.57      138.45     19.91 o 
   0   6  14       95.92       96.29     19.85 o 
   1   6  14       12.19        7.13     18.83 o 
 -12   1  15       83.88      122.00     19.68 o 
 -11   1  15       90.06       91.68     18.81 o 
 -10   1  15       91.79      129.12     18.37 o 
  -9   1  15       48.68       23.89     25.61 o 
  -8   1  15        0.68      -20.78     13.85 o 
  -7   1  15       19.86       26.42     14.47 o 
  -6   1  15      333.84      376.19     19.72 o 
  -5   1  15      346.57      371.07     16.14 o 
  -4   1  15      862.30      827.19     44.66 o 
  -3   1  15      615.28      641.12     18.46 o 
  -2   1  15     1187.05     1162.20     24.79 o 
  -1   1  15      355.13      386.88     13.99 o 
   0   1  15      224.05      246.21     12.34 o 
   1   1  15        1.66       10.81      9.10 o 
   2   1  15      113.31       87.21     12.10 o 
   3   1  15      100.40      101.90     12.58 o 
   4   1  15      478.27      489.12     25.54 o 
   5   1  15      104.69      115.42     18.09 o 
   6   1  15       85.80      107.03     19.07 o 
 -11   2  15        1.27      -18.85     17.04 o 
 -10   2  15      121.16      138.87     19.27 o 
  -9   2  15      180.74      219.10     19.86 o 
  -8   2  15       54.19       27.92     15.54 o 
  -7   2  15      412.93      462.85     29.15 o 
  -6   2  15       31.55       31.77     18.57 o 
  -5   2  15      341.88      341.66     15.61 o 
  -4   2  15       55.78       64.07     11.19 o 
  -3   2  15      247.32      221.36     13.67 o 
  -2   2  15      363.84      363.42     14.11 o 
  -1   2  15      185.18      184.85     11.73 o 
   0   2  15        5.24       -9.92      9.18 o 
   1   2  15       46.23       44.83     10.35 o 
   2   2  15        1.46        2.92     11.66 o 
   3   2  15       99.02       77.71     13.33 o 
   4   2  15        7.57       -3.98     14.92 o 
   5   2  15       11.91        1.13     17.00 o 
   6   2  15       42.82       46.37     19.12 o 
 -11   3  15       33.72       30.64     18.47 o 
 -10   3  15       22.13       29.82     17.87 o 
  -9   3  15        1.35      -12.46     15.94 o 
  -8   3  15        0.49        4.72     15.73 o 
  -7   3  15      215.21      187.72     43.58 o 
  -6   3  15      231.79      192.62     18.67 o 
  -5   3  15       60.43       62.61     15.49 o 
  -4   3  15      376.05      352.40     15.82 o 
  -3   3  15       19.17        0.75     10.28 o 
  -2   3  15       39.72       23.40     10.74 o 
  -1   3  15      182.77      197.10     14.00 o 
   0   3  15       57.60       38.02     18.46 o 
   1   3  15      235.21      251.10     16.09 o 
   2   3  15       96.29      103.07     14.23 o 
   3   3  15       59.18       30.87     13.40 o 
   4   3  15       16.20        6.24     16.60 o 
   5   3  15       10.66      -26.09     17.39 o 
  -9   4  15      101.73      136.47     20.35 o 
  -8   4  15       10.33       44.78     17.30 o 
  -7   4  15       28.50       30.74     16.53 o 
  -6   4  15      199.50      204.09     19.80 o 
  -5   4  15      146.87      156.08     21.39 o 
  -4   4  15        0.53        8.32     14.91 o 
  -3   4  15       27.74       28.11     11.26 o 
  -2   4  15      664.28      671.62     22.74 o 
  -1   4  15     1314.60     1363.00     33.26 o 
   0   4  15       30.18       54.79     16.95 o 
   1   4  15      682.44      734.72     50.13 o 
   2   4  15       50.85       60.34     18.11 o 
   3   4  15       99.17       93.14     18.63 o 
   4   4  15        4.80       21.80     14.66 o 
  -8   5  15        1.37       20.62     18.08 o 
  -7   5  15       14.66       21.21     18.99 o 
  -6   5  15       87.55       80.89     18.64 o 
  -5   5  15       37.17       20.26     17.16 o 
  -4   5  15       29.97       23.45     24.32 o 
  -3   5  15       42.62        6.90     16.17 o 
  -2   5  15      219.90      185.40     15.35 o 
  -1   5  15      337.53      362.04     33.20 o 
   0   5  15       50.70       63.20     18.13 o 
   1   5  15       20.70       14.53     18.03 o 
   2   5  15       33.32       51.01     19.03 o 
  -5   6  15        8.59       50.23     19.44 o 
  -4   6  15       17.55       10.48     18.27 o 
  -3   6  15        0.50       10.98     18.26 o 
  -2   6  15       49.26       70.14     30.71 o 
  -1   6  15      119.49      145.09     20.89 o 
 -11   0  16       70.76      100.43     26.93 o 
 -10   0  16        5.24      -21.83     23.16 o 
  -9   0  16       36.20       50.05     23.70 o 
  -8   0  16     1099.51     1131.64     54.20 o 
  -7   0  16       80.69       85.41     23.32 o 
  -6   0  16      402.02      308.35     28.43 o 
  -5   0  16      423.90      350.07     20.08 o 
  -4   0  16      320.54      319.09     19.58 o 
  -3   0  16      288.13      303.17     24.07 o 
  -2   0  16      705.18      681.06     27.80 o 
  -1   0  16      912.47      813.65     30.03 o 
   0   0  16      495.03      546.20     25.71 o 
   1   0  16      434.21      502.82     24.92 o 
   2   0  16      312.29      347.02     25.98 o 
   3   0  16       26.98        0.62     20.83 o 
   4   0  16        0.45      -31.93     21.29 o 
   5   0  16        6.17      -19.63     22.66 o 
 -11   1  16       30.60       38.26     18.43 o 
 -10   1  16       16.95       16.00     16.97 o 
  -9   1  16        8.66       -5.91     15.75 o 
  -8   1  16        2.84      -28.26     24.92 o 
  -7   1  16      332.69      352.52     30.07 o 
  -6   1  16       94.10      103.22     12.41 o 
  -5   1  16       28.34       27.79     11.22 o 
  -4   1  16       54.43       46.93     10.11 o 
  -3   1  16       26.51       20.56      9.77 o 
  -2   1  16       17.74       13.67      9.45 o 
  -1   1  16       53.20       46.55     14.37 o 
   0   1  16       68.41       65.38     10.32 o 
   1   1  16       57.53       57.25     10.40 o 
   2   1  16       35.72       15.62     18.07 o 
   3   1  16        0.55        4.08     11.88 o 
   4   1  16        5.57       17.90     20.98 o 
   5   1  16        6.26       -3.75     17.01 o 
 -11   2  16       16.41      -11.89     17.91 o 
 -10   2  16      172.58      205.53     21.40 o 
  -9   2  16      156.92      167.44     19.79 o 
  -8   2  16      263.16      259.98     34.38 o 
  -7   2  16      100.49      124.84     17.52 o 
  -6   2  16      174.80      158.64     17.83 o 
  -5   2  16        7.21        2.66     10.86 o 
  -4   2  16       94.93      104.12     12.42 o 
  -3   2  16       58.00       71.15     11.70 o 
  -2   2  16      342.07      363.03     14.65 o 
  -1   2  16      427.81      410.19     15.40 o 
   0   2  16      222.75      215.70     13.05 o 
   1   2  16        4.52       -8.34     11.77 o 
   2   2  16      111.28      147.68     15.14 o 
   3   2  16       35.91       44.94     13.35 o 
   4   2  16        7.04        8.42     26.25 o 
   5   2  16       52.15       61.33     19.28 o 
 -10   3  16        0.09        0.69     17.65 o 
  -9   3  16       77.18      111.66     30.52 o 
  -8   3  16       44.35       51.12     17.40 o 
  -7   3  16        1.77      -25.47     17.80 o 
  -6   3  16       58.88       56.18     16.26 o 
  -5   3  16      112.05      127.85     17.69 o 
  -4   3  16        6.10       -4.35     13.16 o 
  -3   3  16      310.79      315.00     16.04 o 
  -2   3  16      127.70      154.67     13.81 o 
  -1   3  16        0.66        4.58     11.24 o 
   0   3  16      107.34       55.73     14.99 o 
   1   3  16      483.57      503.66     21.28 o 
   2   3  16      216.13      235.38     22.85 o 
   3   3  16       58.18       98.86     15.25 o 
   4   3  16      169.30      188.86     17.18 o 
  -9   4  16       29.01       55.81     19.03 o 
  -8   4  16        2.65        0.57     17.25 o 
  -7   4  16       11.54        1.89     18.11 o 
  -6   4  16       90.18       92.72     18.23 o 
  -5   4  16       12.42       20.71     16.43 o 
  -4   4  16      144.83      127.28     18.87 o 
  -3   4  16        0.06      -13.61     11.27 o 
  -2   4  16       48.92       35.28     12.61 o 
  -1   4  16        4.74       -2.08     12.26 o 
   0   4  16       88.14      144.52     33.41 o 
   1   4  16      224.68      221.27     21.21 o 
   2   4  16       75.23       57.47     18.32 o 
   3   4  16      160.87      200.66     21.72 o 
  -7   5  16      125.24      132.26     21.01 o 
  -6   5  16      165.05      206.01     22.16 o 
  -5   5  16       68.87       94.23     19.48 o 
  -4   5  16       20.37       13.18     17.81 o 
  -3   5  16      146.61      144.15     58.87 o 
  -2   5  16       42.05       43.15     13.65 o 
  -1   5  16        1.39        8.95     20.67 o 
   0   5  16       15.19       27.48     18.10 o 
   1   5  16       43.12       29.92     22.49 o 
 -10   1  17       30.95       27.40     18.03 o 
  -9   1  17       81.85       83.61     18.66 o 
  -8   1  17      261.86      304.41     22.42 o 
  -7   1  17       39.49       41.93     16.32 o 
  -6   1  17      683.54      702.54     23.73 o 
  -5   1  17      275.00      260.64     15.83 o 
  -4   1  17      276.53      294.51     14.08 o 
  -3   1  17      243.87      257.46     15.03 o 
  -2   1  17       88.29       86.39     11.38 o 
  -1   1  17       57.34       42.61     10.58 o 
   0   1  17      172.79      146.58     12.08 o 
   1   1  17      110.60      113.34     11.87 o 
   2   1  17      362.32      350.89     20.31 o 
   3   1  17      123.23      125.99     23.66 o 
   4   1  17        7.40       34.27     18.11 o 
 -10   2  17        1.57       49.20     18.72 o 
  -9   2  17        9.87       21.63     36.23 o 
  -8   2  17       10.04        1.63     16.58 o 
  -7   2  17        6.63       17.15     16.07 o 
  -6   2  17       12.65        1.63     15.11 o 
  -5   2  17      127.77      104.73     12.99 o 
  -4   2  17       56.52       49.74     12.23 o 
  -3   2  17       75.41      100.68     17.31 o 
  -2   2  17        7.98        4.99     10.31 o 
  -1   2  17        3.39       -8.80     10.16 o 
   0   2  17        0.52        4.75     10.40 o 
   1   2  17       10.68       16.48     13.19 o 
   2   2  17       16.09       -5.12     18.69 o 
   3   2  17        5.74       10.70     13.45 o 
   4   2  17        2.17      -25.92     17.28 o 
  -9   3  17        1.78       -6.72     23.32 o 
  -8   3  17        2.11       -3.96     18.24 o 
  -7   3  17       36.67       53.74     17.44 o 
  -6   3  17       37.32       38.58     17.12 o 
  -5   3  17      132.65      112.59     18.36 o 
  -4   3  17       96.01       93.38     19.98 o 
  -3   3  17       48.58       40.56     16.86 o 
  -2   3  17      167.18      186.10     19.69 o 
  -1   3  17       60.52       65.62     13.16 o 
   0   3  17       69.96       75.53     14.69 o 
   1   3  17       13.05       18.42     14.20 o 
   2   3  17      133.45      142.36     16.67 o 
   3   3  17       14.40       -5.55     14.81 o 
  -8   4  17       15.98       22.30     18.65 o 
  -7   4  17        3.45       14.29     17.92 o 
  -6   4  17       37.84       60.86     18.45 o 
  -5   4  17       36.16       33.69     17.76 o 
  -4   4  17       98.23      120.27     19.71 o 
  -3   4  17      434.52      400.44     22.60 o 
  -2   4  17      167.11      154.16     15.27 o 
  -1   4  17      118.34       99.86     18.62 o 
   0   4  17       25.27       25.16     17.69 o 
   1   4  17        5.02       -1.01     19.34 o 
  -5   5  17        9.65        8.58     18.36 o 
  -4   5  17       30.78        7.65     22.95 o 
  -3   5  17      205.27      230.27     23.14 o 
  -2   5  17       64.79       34.78     29.38 o 
  -1   5  17       36.57       35.98     18.40 o 
 -10   0  18      414.46      465.05     40.17 o 
  -9   0  18       34.58       15.44     24.82 o 
  -8   0  18       66.55       26.52     24.82 o 
  -7   0  18       59.50       46.65     24.32 o 
  -6   0  18      342.02      352.09     32.49 o 
  -5   0  18      953.10      962.22     92.69 o 
  -4   0  18      122.08      178.45     19.86 o 
  -3   0  18      211.34      191.54     19.19 o 
  -2   0  18      677.01      686.00     29.37 o 
  -1   0  18       30.97       11.67     37.93 o 
   0   0  18       39.09       78.53     16.76 o 
   1   0  18      144.59      194.61     19.49 o 
   2   0  18       11.61        9.92     24.32 o 
   3   0  18       27.35       -6.81     24.19 o 
 -10   1  18      107.26      115.64     21.23 o 
  -9   1  18       23.64        8.07     17.75 o 
  -8   1  18       41.15       15.88     17.47 o 
  -7   1  18       69.29       77.29     18.02 o 
  -6   1  18      138.60      134.04     27.04 o 
  -5   1  18        0.79       -3.83     12.24 o 
  -4   1  18      179.00      190.04     13.55 o 
  -3   1  18        0.41       12.81     12.80 o 
  -2   1  18       17.12       33.63     11.34 o 
  -1   1  18       10.98        7.26     11.24 o 
   0   1  18       42.05       28.66     11.28 o 
   1   1  18       25.42       31.59     13.40 o 
   2   1  18        0.69      -17.23     22.85 o 
   3   1  18       12.70       10.61     18.06 o 
  -9   2  18        3.51      -10.44     17.37 o 
  -8   2  18        4.86       -7.64     17.12 o 
  -7   2  18        0.25        9.99     16.83 o 
  -6   2  18        0.40      -23.50     15.66 o 
  -5   2  18        1.01      -13.51     15.53 o 
  -4   2  18      112.29      107.88     14.27 o 
  -3   2  18      292.64      335.85     17.74 o 
  -2   2  18      160.78      179.33     13.63 o 
  -1   2  18       94.63       98.49     16.09 o 
   0   2  18      241.33      249.68     17.48 o 
   1   2  18        2.71       -2.91     13.62 o 
   2   2  18        6.13      -13.81     13.84 o 
  -8   3  18       11.89       25.81     18.70 o 
  -7   3  18       70.18       71.39     46.87 o 
  -6   3  18       86.11       77.57     18.86 o 
  -5   3  18       37.35       67.03     18.16 o 
  -4   3  18       50.10       55.96     17.56 o 
  -3   3  18       13.27        9.71     16.74 o 
  -2   3  18       24.27       26.69     13.35 o 
  -1   3  18      134.16      169.84     20.45 o 
   0   3  18      132.65      148.44     16.91 o 
   1   3  18       40.21       51.25     15.69 o 
  -6   4  18        0.09       -8.46     18.01 o 
  -5   4  18       11.88       35.18     23.43 o 
  -4   4  18        4.31        6.07     17.95 o 
  -3   4  18        1.46      -17.86     17.25 o 
  -2   4  18       77.04       90.80     15.08 o 
  -1   4  18      148.83      124.73     20.07 o 
   0   4  18       13.77       41.28     19.18 o 
  -9   1  19       31.93       45.64     19.81 o 
  -8   1  19      124.15      130.18     20.71 o 
  -7   1  19      130.30      152.30     20.59 o 
  -6   1  19      109.08       91.28     18.65 o 
  -5   1  19        9.53       13.92     13.42 o 
  -4   1  19       68.88       48.78     12.46 o 
  -3   1  19       32.38       35.89     12.14 o 
  -2   1  19      169.58      176.78     14.09 o 
  -1   1  19       69.55       55.58     12.53 o 
   0   1  19      172.42      187.77     14.27 o 
   1   1  19       95.10      116.07     15.84 o 
   2   1  19        3.64        9.21     18.33 o 
  -8   2  19        2.13       12.89     18.26 o 
  -7   2  19       34.84       25.45     18.53 o 
  -6   2  19       49.26       63.84     18.88 o 
  -5   2  19       20.55       23.30     17.63 o 
  -4   2  19       29.42       71.44     14.24 o 
  -3   2  19       48.53       48.99     14.09 o 
  -2   2  19       30.23        2.96     11.78 o 
  -1   2  19        3.85        4.00     14.35 o 
   0   2  19        6.11       -5.98     14.09 o 
   1   2  19        6.64       10.31     17.76 o 
  -7   3  19       86.85       94.25     20.82 o 
  -6   3  19       70.67       76.83     19.98 o 
  -5   3  19       27.21       26.03     18.38 o 
  -4   3  19       26.22       18.25     17.71 o 
  -3   3  19       15.34       19.94     13.45 o 
  -2   3  19        0.19        0.73     13.47 o 
  -1   3  19        2.15       -6.14     17.33 o 
   0   3  19       29.44        3.84     15.26 o 
  -8   0  20        4.75        7.64     27.27 o 
  -7   0  20       44.38       52.50     27.22 o 
  -6   0  20      102.03       92.01     28.34 o 
  -5   0  20       96.29      132.57     20.33 o 
  -4   0  20      312.09      393.70     28.08 o 
  -3   0  20        5.07       -4.96     17.45 o 
  -2   0  20        4.44        9.74     16.99 o 
  -1   0  20      115.10      130.07     20.23 o 
   0   0  20        0.16       10.90     17.54 o 
  -7   1  20        5.71        1.02     18.40 o 
  -6   1  20        0.81       -4.14     17.40 o 
  -5   1  20        0.10       -3.85     13.83 o 
  -4   1  20       14.50        1.52     12.50 o 
  -3   1  20        0.70      -13.68     12.23 o 
  -2   1  20       38.49       48.60     13.08 o 
  -1   1  20       90.67      101.17     13.88 o 
   0   1  20        0.33       -4.63     14.69 o 
  -6   2  20       70.37      138.98     20.92 o 
  -5   2  20       22.50       -6.01     18.16 o 
  -4   2  20       88.45       80.18     15.67 o 
  -3   2  20      200.13      255.19     18.46 o 
  -2   2  20       92.08       94.27     13.94 o 
  -1   2  20        0.77        5.55     12.78 o 
  -5   1  21        3.48       -9.21     25.15 o 
  -4   1  21       39.75       45.95     13.93 o 
  -3   1  21       82.97      122.58     14.99 o 
                                                 
